# Supplementary material for: Linagliptin and telmisartan induced effects on renal and urinary exosomal miRNA expression in rats with 5/6 nephrectomy
Source: Sci Rep. 2020 Feb 25;10:3373. doi: 10.1038/s41598-020-60336-4 (PMC7042229; doi:10.1038/s41598-020-60336-4)
Supplement: Supplementary file 1 — Supplementary Information2. [file 41598_2020_60336_MOESM1_ESM.xlsx]

## Sheet: Tabelle1
Table S2. Effects of telmisartan and linagliptin on differentially expressed mRNAs in kidney from 5/6 Nx rats
ensembl_gene_id	Gene name	Gene description	5/6 Nx + placebo vs. Sham + placebo	P Value	adj.P Val	5/6 Nx + telmisartan vs. 5/6 Nx + placebo	P Value	adj.P Val	5/6 Nx + linagliptin vs. 5/6 Nx + placebo	P Value	adj.P Val
ENSRNOG00000010507	Mmp7	Matrilysin [Source:UniProtKB/Swiss-Prot;Acc:P50280]	92.8234	0.00254641	0.0326163	0.069536	0.00774078	0.0824745	0.183574	0.0191627	0.162843
ENSRNOG00000004470	Il24	Interleukin-24 [Source:UniProtKB/Swiss-Prot;Acc:Q9JI24]	48.6317	9.52695e-05	0.00511565	0.0495494	0.000129379	0.0386973	0.320829	0.0145434	0.153321
ENSRNOG00000042612	Rnase12	Ribonuclease-like protein 12 [Source:UniProtKB/Swiss-Prot;Acc:Q5GAL8]	48.39	0.00398342	0.0417511	0.150128	0.052437	0.193056	0.125288	0.0283021	0.176977
ENSRNOG00000046805			45.1771	0.00123444	0.021375	0.189233	0.0297343	0.147886	0.0486423	0.00253524	0.141349
ENSRNOG00000043205	IGG-2A	Ig gamma-2A chain C region [Source:UniProtKB/Swiss-Prot;Acc:P20760]	38.3765	0.00140555	0.0227842	0.320605	0.103908	0.283294	0.166304	0.0171906	0.158537
ENSRNOG00000006151	Reg3b	Regenerating islet-derived protein 3-beta [Source:UniProtKB/Swiss-Prot;Acc:P25031]	32.3708	7.4688e-05	0.00452764	0.0601078	0.000197932	0.0386973	0.233816	0.00457666	0.141349
ENSRNOG00000019862	Pinlyp	phospholipase A2 inhibitor and Ly6/PLAUR domain-containing protein precursor [Source:RefSeq peptide;Acc:NP_001100958]	32.3633	0.00272915	0.0339972	0.113678	0.0191391	0.12028	0.0805965	0.00414433	0.141349
ENSRNOG00000045611			32.1632	6.4589e-06	0.00180499	0.225921	0.00171953	0.0495204	0.355235	0.00993686	0.150074
ENSRNOG00000037476	Galnt9	polypeptide N-acetylgalactosaminyltransferase 9 isoform A [Source:RefSeq peptide;Acc:NP_001116116]	31.5737	0.00411291	0.0427208	0.11081	0.0332763	0.154974	0.0500297	0.0102036	0.150074
ENSRNOG00000050898		RCG36623; Uncharacterized protein [Source:UniProtKB/TrEMBL;Acc:G3V8Z5]	31.4995	0.00322885	0.0370698	0.286774	0.096846	0.271913	0.0797695	0.00727644	0.145299
ENSRNOG00000025571	Il19	Protein Il19 [Source:UniProtKB/TrEMBL;Acc:D3ZFI7]	30.9374	0.000432253	0.0120762	0.0334083	0.000389095	0.042499	0.368723	0.0460892	0.208625
ENSRNOG00000006579	Reg3g	Regenerating islet-derived protein 3-gamma [Source:UniProtKB/Swiss-Prot;Acc:P42854]	30.6324	0.000135099	0.0062642	0.10806	0.00133557	0.0468342	0.532361	0.137212	0.335206
ENSRNOG00000036895	Defb25	Beta-defensin 25 [Source:UniProtKB/Swiss-Prot;Acc:Q32ZG7]	29.3751	0.00164829	0.0249702	0.230192	0.0365592	0.161163	0.136991	0.00978731	0.149587
ENSRNOG00000050118		Protein LOC100359993; RCG21066 [Source:UniProtKB/TrEMBL;Acc:D3ZJW6]	26.2876	0.00260579	0.033016	0.39257	0.170582	0.373869	0.0920398	0.00739358	0.146249
ENSRNOG00000048402	IGH-1A	Ig gamma-2B chain C region [Source:UniProtKB/Swiss-Prot;Acc:P20761]	25.2518	0.00172622	0.0256944	0.167431	0.0272718	0.140913	0.150884	0.0163662	0.156237
ENSRNOG00000030506		Ig lambda-2 chain C region [Source:UniProtKB/Swiss-Prot;Acc:P20767]	23.3132	0.000561485	0.0141586	0.269645	0.0405448	0.170215	0.219101	0.0159648	0.156237
ENSRNOG00000029668	1100001G20Rik	RIKEN cDNA 1100001G20 gene [Source:MGI Symbol;Acc:MGI:1913357]	21.9997	0.000890032	0.0180649	0.184838	0.0118556	0.0979922	0.0725052	0.00125773	0.141349
ENSRNOG00000016278	Ccl17	C-C motif chemokine 17 precursor [Source:RefSeq peptide;Acc:NP_476492]	19.5477	4.79144e-06	0.00156714	0.311357	0.00202729	0.0526252	0.431128	0.010611	0.150074
ENSRNOG00000034230	Fcrl1	Protein Fcrl1 [Source:UniProtKB/TrEMBL;Acc:F1M8T7]	19.5213	0.00106948	0.0199484	0.272205	0.0490093	0.186137	0.172046	0.0127326	0.152378
ENSRNOG00000037339	Siglec10	sialic acid-binding Ig-like lectin 10 [Source:RefSeq peptide;Acc:NP_001099720]	18.8457	2.44541e-05	0.00284233	0.260521	0.004297	0.0659748	0.233699	0.00149213	0.141349
ENSRNOG00000034290	Ccl21	C-C motif chemokine 21 precursor [Source:RefSeq peptide;Acc:NP_001008513]	18.6478	7.11982e-05	0.00445036	0.227201	0.013804	0.10432	0.365213	0.0817303	0.262133
ENSRNOG00000036647	5830411N06Rik	RIKEN cDNA 5830411N06 gene [Source:MGI Symbol;Acc:MGI:2443685]	18.4648	0.000483449	0.0128046	0.121649	0.00282005	0.057731	0.20161	0.00596233	0.141349
ENSRNOG00000008575	Abp1	Amiloride-sensitive amine oxidase [copper-containing] [Source:UniProtKB/Swiss-Prot;Acc:P36633]	16.0508	0.000454779	0.0124038	0.0500483	0.000799213	0.0445108	0.21905	0.00621524	0.141349
ENSRNOG00000028896	A2m	Alpha-2-macroglobulin [Source:UniProtKB/Swiss-Prot;Acc:P06238]	14.4165	0.000903251	0.0181736	0.0701036	0.00105946	0.0449758	0.134672	0.00263961	0.141349
ENSRNOG00000049829	Igkc	immunoglobulin kappa constant [Source:MGI Symbol;Acc:MGI:96495]	14.3893	0.00225736	0.030121	0.601123	0.480673	0.682158	0.244194	0.0559159	0.225459
ENSRNOG00000036834	Gpr84	G-protein coupled receptor 84 [Source:RefSeq peptide;Acc:NP_001102979]	14.3598	1.14079e-05	0.00198074	0.255282	0.00116231	0.0453456	0.358196	0.00483555	0.141349
ENSRNOG00000013578	Trem2	triggering receptor expressed on myeloid cells 2 precursor [Source:RefSeq peptide;Acc:NP_001100354]	14.2791	3.82732e-06	0.00150874	0.20097	0.000220878	0.0386973	0.323028	0.00208656	0.141349
ENSRNOG00000014714	Trpv6	transient receptor potential cation channel subfamily V member 6 [Source:RefSeq peptide;Acc:NP_446138]	14.0572	7.32711e-05	0.00451016	0.076441	0.000149252	0.0386973	0.137683	0.00035057	0.141349
ENSRNOG00000015668	Ccl19	C-C motif chemokine 19 precursor [Source:RefSeq peptide;Acc:NP_001102131]	13.8852	0.000117241	0.00577521	0.223738	0.00770692	0.0822383	0.304223	0.0250769	0.172383
ENSRNOG00000042330	Ms4a18	membrane-spanning 4-domains, subfamily A, member 18 [Source:MGI Symbol;Acc:MGI:1923252]	13.817	8.54723e-05	0.00484711	0.15268	0.000663142	0.0441181	0.310594	0.00765625	0.146591
ENSRNOG00000024729	Pax5	paired box protein Pax-5 [Source:RefSeq peptide;Acc:NP_001102731]	13.6154	0.0012459	0.0214734	0.173426	0.0107413	0.0945855	0.181857	0.00725689	0.145299
ENSRNOG00000015949	Aqp9	Aquaporin-9 [Source:UniProtKB/Swiss-Prot;Acc:P56627]	13.1727	0.000332135	0.0100889	0.3059	0.0196603	0.121282	0.267346	0.00949037	0.148757
ENSRNOG00000030187	Mmp12	Macrophage metalloelastase [Source:UniProtKB/Swiss-Prot;Acc:Q63341]	12.1187	5.96618e-05	0.00401475	0.168313	0.00060386	0.0441181	0.549376	0.0996129	0.286728
ENSRNOG00000010617	Scube1	signal peptide, CUB and EGF-like domain-containing protein 1 precursor [Source:RefSeq peptide;Acc:NP_001128356]	12.0834	0.000107239	0.00546455	0.252024	0.00533413	0.0706027	0.172081	0.000746117	0.141349
ENSRNOG00000020945	Ms4a1	B-lymphocyte antigen CD20 [Source:RefSeq peptide;Acc:NP_001101048]	11.9724	0.00286586	0.0347053	0.132302	0.0116167	0.0967318	0.317479	0.0492325	0.214317
ENSRNOG00000043342	2610528A11Rik	RIKEN cDNA 2610528A11 gene [Source:MGI Symbol;Acc:MGI:1917295]	11.9635	0.000456262	0.0124038	0.107931	0.00155683	0.0487644	0.107192	0.000602446	0.141349
ENSRNOG00000011181	Cpa3	Mast cell carboxypeptidase A [Source:UniProtKB/Swiss-Prot;Acc:P21961]	11.7554	0.00350279	0.0388205	0.274753	0.053673	0.195282	0.447819	0.164162	0.370353
ENSRNOG00000007247	BC048546	cDNA sequence BC048546 [Source:MGI Symbol;Acc:MGI:3039594]	11.6739	0.0033803	0.0381232	0.221103	0.0283806	0.144101	0.210691	0.0171089	0.158478
ENSRNOG00000018978	Cd163l1	CD163 molecule-like 1 precursor [Source:RefSeq peptide;Acc:NP_001099782]	11.6344	5.84895e-06	0.00167877	0.110471	2.97481e-05	0.0378387	0.218558	0.000134627	0.141349
ENSRNOG00000050000	Iglc2	immunoglobulin lambda constant 2 [Source:MGI Symbol;Acc:MGI:99547]	11.4556	0.00294191	0.0351231	0.45438	0.185483	0.391805	0.164129	0.0100822	0.150074
ENSRNOG00000018311	Cd19	CD19 molecule precursor [Source:RefSeq peptide;Acc:NP_001013255]	11.4168	0.00114889	0.0206865	0.111712	0.00406502	0.0647434	0.231285	0.0102978	0.150074
ENSRNOG00000028250	Lax1	Lymphocyte transmembrane adapter 1 [Source:UniProtKB/Swiss-Prot;Acc:Q5FVQ5]	11.4033	1.52019e-05	0.00232391	0.207185	0.000697191	0.0441181	0.270591	0.000876964	0.141349
ENSRNOG00000026371	Krt17	Keratin, type I cytoskeletal 17 [Source:UniProtKB/Swiss-Prot;Acc:Q6IFU8]	11.3782	0.00026801	0.00903907	0.0595011	0.000207644	0.0386973	0.0819273	0.000194962	0.141349
ENSRNOG00000024065	Zfp575	zinc finger protein 575 [Source:RefSeq peptide;Acc:NP_001100959]	11.2497	3.69081e-06	0.00150874	0.432292	0.00723821	0.0794677	0.555823	0.0353783	0.188899
ENSRNOG00000000640	Egr2	E3 SUMO-protein ligase EGR2 [Source:UniProtKB/Swiss-Prot;Acc:P51774]	11.1282	1.10755e-05	0.00196255	0.142561	7.92031e-05	0.0386973	0.282954	0.000930283	0.141349
ENSRNOG00000049096	Mcpt8l2	mast cell protease 8-like 2 precursor [Source:RefSeq peptide;Acc:NP_001128482]	10.9651	0.00211655	0.0291345	0.422486	0.117982	0.305299	0.956307	0.920081	0.959071
ENSRNOG00000046699	Slpi	secretory leukocyte peptidase inhibitor precursor [Source:RefSeq peptide;Acc:NP_445824]	10.874	7.31659e-06	0.00187351	0.247719	0.000831706	0.0445108	0.500877	0.0357451	0.189726
ENSRNOG00000019660	Spib	Transcription factor Spi-B [Source:UniProtKB/Swiss-Prot;Acc:Q5EBA3]	10.8061	3.22821e-05	0.00294304	0.169935	0.000474003	0.0426614	0.143166	9.06434e-05	0.141349
ENSRNOG00000012964	Ccr6	C-C chemokine receptor type 6 [Source:RefSeq peptide;Acc:NP_001013163]	10.6987	0.000603402	0.0146776	0.251285	0.00997682	0.0915887	0.292713	0.0137714	0.153321
ENSRNOG00000021256	Adra1d	alpha-1D adrenergic receptor [Source:RefSeq peptide;Acc:NP_077809]	10.5287	1.06947e-05	0.00193697	0.141991	7.28313e-05	0.0386973	0.442801	0.0182947	0.161118
ENSRNOG00000010665	Ccr7	C-C chemokine receptor type 7 precursor [Source:RefSeq peptide;Acc:NP_955783]	10.3837	0.000550302	0.0140207	0.227741	0.00844099	0.0860871	0.239743	0.00571847	0.141349
ENSRNOG00000015992	Ccl20	C-C motif chemokine 20 [Source:UniProtKB/Swiss-Prot;Acc:P97884]	10.1962	0.000622139	0.0149018	0.143764	0.00222347	0.0543721	0.174938	0.00222003	0.141349
ENSRNOG00000016535	Ccl22	C-C motif chemokine 22 precursor [Source:RefSeq peptide;Acc:NP_476551]	10.1922	3.93098e-05	0.00332075	0.290602	0.00301404	0.0586168	0.390587	0.0102572	0.150074
ENSRNOG00000011141	Serpina11	Serpin A11 [Source:UniProtKB/Swiss-Prot;Acc:Q7TPA5]	10.0525	0.00104234	0.0197927	0.126568	0.00202717	0.0526252	0.281913	0.0165277	0.156319
ENSRNOG00000006741	Podnl1	Protein Podnl1 [Source:UniProtKB/TrEMBL;Acc:D3ZY32]	9.8194	0.000188209	0.00727046	0.209837	0.00232423	0.0551566	0.261865	0.0034811	0.141349
ENSRNOG00000019926	Ramp1	Receptor activity-modifying protein 1 [Source:UniProtKB/Swiss-Prot;Acc:Q9JJ74]	9.72951	4.65744e-06	0.00155958	0.199361	0.000115854	0.0386973	0.378876	0.00339423	0.141349
ENSRNOG00000004393	Fcamr	Protein Fcamr; RCG46458 [Source:UniProtKB/TrEMBL;Acc:D4A1M4]	9.5203	0.00128217	0.0218784	0.197182	0.010207	0.0925538	0.158549	0.00264394	0.141349
ENSRNOG00000039306		Uncharacterized protein [Source:UniProtKB/TrEMBL;Acc:F1LRB0]	9.49868	5.88533e-05	0.00399861	0.211136	0.00104498	0.0449758	0.394031	0.0105194	0.150074
ENSRNOG00000013973	Lcn2	Neutrophil gelatinase-associated lipocalin [Source:UniProtKB/Swiss-Prot;Acc:P30152]	9.36561	8.98518e-05	0.00496678	0.130877	0.000249125	0.0398146	0.256687	0.0046597	0.141349
ENSRNOG00000016164	Fcrls	Fc receptor-like S, scavenger receptor precursor [Source:RefSeq peptide;Acc:NP_001101172]	9.28253	8.73987e-06	0.00193693	0.320065	0.00254942	0.0561717	0.442298	0.0140193	0.153321
ENSRNOG00000012660	Postn	periostin precursor [Source:RefSeq peptide;Acc:NP_001102020]	9.27502	0.00251328	0.0323879	0.137602	0.00556821	0.0715294	0.223844	0.0124835	0.152114
ENSRNOG00000029508	Slpil2	antileukoproteinase-like 2 precursor [Source:RefSeq peptide;Acc:NP_001008872]	9.24376	1.99387e-05	0.00267065	0.279215	0.00157031	0.0488161	0.496945	0.0312661	0.182428
ENSRNOG00000015562	Cdh17	Cadherin-17 [Source:UniProtKB/Swiss-Prot;Acc:P55281]	9.23907	0.00105991	0.0198499	0.155741	0.00342517	0.061054	0.361066	0.0351399	0.188672
ENSRNOG00000006664	Cdkn2a	cyclin-dependent kinase inhibitor 2A [Source:RefSeq peptide;Acc:NP_113738]	8.86647	0.00176607	0.0258999	0.188684	0.0076794	0.0821317	0.175398	0.00531538	0.141349
ENSRNOG00000008040	Fam64a	protein FAM64A [Source:RefSeq peptide;Acc:NP_001107253]	8.85213	1.97517e-05	0.00267065	0.182378	0.000219104	0.0386973	0.590701	0.0754206	0.254003
ENSRNOG00000008816	Gpnmb	Transmembrane glycoprotein NMB [Source:UniProtKB/Swiss-Prot;Acc:Q6P7C7]	8.74459	4.61751e-05	0.00352938	0.182031	0.000449828	0.042499	0.334333	0.00673522	0.142298
ENSRNOG00000042407	Obp2a	odorant binding protein 2A precursor [Source:RefSeq peptide;Acc:NP_001121611]	8.70764	0.00516846	0.0488502	0.297177	0.052573	0.193253	0.217147	0.0206035	0.165457
ENSRNOG00000024760	B4galnt4	N-acetyl-beta-glucosaminyl-glycoprotein 4-beta-N-acetylgalactosaminyltransferase 1 [Source:RefSeq peptide;Acc:NP_001101032]	8.6898	2.49154e-06	0.00150874	0.182542	2.72619e-05	0.0378387	0.345335	0.00100185	0.141349
ENSRNOG00000046452	Fcgr2b	Low affinity immunoglobulin gamma Fc region receptor II [Source:UniProtKB/Swiss-Prot;Acc:Q63203]	8.62449	3.94316e-05	0.00332075	0.274102	0.00165548	0.0494323	0.455271	0.0212714	0.167503
ENSRNOG00000012208	Itgb7	integrin, beta 7 precursor [Source:RefSeq peptide;Acc:NP_037303]	8.43258	2.58304e-06	0.00150874	0.306135	0.000571439	0.0432756	0.482348	0.0109753	0.150277
ENSRNOG00000016945	Pla2g2a	Phospholipase A2, membrane associated [Source:UniProtKB/Swiss-Prot;Acc:P14423]	8.29467	0.003609	0.0394996	0.257393	0.0363996	0.161163	0.231685	0.0197571	0.163426
ENSRNOG00000009186	Stmn4	Stathmin-4 [Source:UniProtKB/Swiss-Prot;Acc:P63043]	8.26303	0.00237053	0.031275	0.121686	0.00288216	0.057974	0.449737	0.103548	0.291087
ENSRNOG00000034190	IGH-6	Uncharacterized protein [Source:UniProtKB/TrEMBL;Acc:F1LPW0]	8.17638	0.00211327	0.0291345	0.70606	0.56174	0.745726	0.236199	0.0209628	0.16619
ENSRNOG00000020136	Tgm1	Protein-glutamine gamma-glutamyltransferase K [Source:UniProtKB/Swiss-Prot;Acc:P23606]	8.1483	0.00158831	0.0244781	0.178857	0.00364141	0.0620397	0.773559	0.529562	0.709175
ENSRNOG00000048782	Wnt7a	wingless-type MMTV integration site 7A precursor [Source:RefSeq peptide;Acc:NP_001093943]	8.13108	0.000160569	0.00682707	0.081516	9.51147e-05	0.0386973	0.224226	0.000993073	0.141349
ENSRNOG00000001005	Fcer2	Fc receptor, IgE, low affinity II, alpha polypeptide isoform b [Source:RefSeq peptide;Acc:NP_598234]	8.07404	0.000756041	0.0167185	0.17626	0.00340058	0.0609924	0.144999	0.000982112	0.141349
ENSRNOG00000008100	Rgs20	regulator of G-protein signaling 20 [Source:RefSeq peptide;Acc:NP_001120967]	8.04382	0.000154544	0.00668772	0.175521	0.000840587	0.0445108	0.308407	0.00476086	0.141349
ENSRNOG00000031443	Havcr2	Hepatitis A virus cellular receptor 2 homolog [Source:UniProtKB/Swiss-Prot;Acc:P0C0K5]	7.88732	0.00018451	0.00719928	0.424374	0.0299269	0.148307	0.537024	0.0787168	0.257699
ENSRNOG00000009209	Slitrk1	SLIT and NTRK-like protein 1 precursor [Source:RefSeq peptide;Acc:NP_001100753]	7.73529	0.00429098	0.0438259	0.4757	0.184935	0.390998	0.915562	0.849086	0.917874
ENSRNOG00000043451	Spp1	Osteopontin [Source:UniProtKB/Swiss-Prot;Acc:P08721]	7.6663	0.00216243	0.0293198	0.108036	0.000780735	0.0445108	0.348561	0.0962498	0.281789
ENSRNOG00000001892	Tbx1	T-box transcription factor TBX1 [Source:RefSeq peptide;Acc:NP_001101792]	7.64161	2.73271e-05	0.00293359	0.215783	0.00035824	0.0416471	0.602586	0.0835226	0.263927
ENSRNOG00000026051			7.56785	0.000336671	0.0101608	0.278777	0.00951482	0.0901728	0.242921	0.0031047	0.141349
ENSRNOG00000026762	RT1-DOa	RT1 class II, locus DOa precursor [Source:RefSeq peptide;Acc:NP_898874]	7.47698	2.44507e-06	0.00150874	0.355048	0.00117418	0.0453456	0.512905	0.0146709	0.153321
ENSRNOG00000014603	Sgcg	gamma-sarcoglycan [Source:RefSeq peptide;Acc:NP_001006994]	7.30982	0.00398262	0.0417511	0.439855	0.13025	0.323106	0.597828	0.276681	0.489996
ENSRNOG00000010798	Blk	tyrosine-protein kinase Blk [Source:RefSeq peptide;Acc:NP_001020922]	7.23359	0.000153654	0.00667581	0.31218	0.00620328	0.0747304	0.396829	0.0129562	0.152469
ENSRNOG00000016460	Clu	clusterin precursor [Source:RefSeq peptide;Acc:NP_444180]	7.05202	3.23811e-05	0.00294304	0.208077	0.000343435	0.0416471	0.287003	0.00346568	0.141349
ENSRNOG00000033912	Fcho1	FCH domain only protein 1 [Source:RefSeq peptide;Acc:NP_001099539]	7.00225	0.00052794	0.0135988	0.35675	0.0234019	0.131578	0.313504	0.00824245	0.148277
ENSRNOG00000007243	Havcr1	hepatitis A virus cellular receptor 1 homolog precursor [Source:RefSeq peptide;Acc:NP_775172]	7.00063	0.00218833	0.0294858	0.115746	0.00146637	0.0470854	0.671478	0.415377	0.616165
ENSRNOG00000030729	C4b	complement component 4, gene 2 precursor [Source:RefSeq peptide;Acc:NP_001002805]	6.8563	0.000205394	0.0076826	0.228072	0.00182581	0.0504122	0.448295	0.0442657	0.204912
ENSRNOG00000017063	Fcn1	ficolin-1 precursor [Source:RefSeq peptide;Acc:NP_112638]	6.78847	5.58771e-05	0.003871	0.265423	0.00115267	0.0452826	0.36278	0.00368727	0.141349
ENSRNOG00000006723	Itga11	integrin alpha-11 precursor [Source:RefSeq peptide;Acc:NP_001101626]	6.767	0.000272584	0.00911616	0.574428	0.124557	0.315122	0.776515	0.434044	0.63189
ENSRNOG00000024115	C6	complement component 6 [Source:MGI Symbol;Acc:MGI:88233]	6.75416	0.00148038	0.023552	0.298276	0.0237629	0.132514	0.488307	0.100162	0.287212
ENSRNOG00000037409	Scimp	Protein LOC687735 [Source:UniProtKB/TrEMBL;Acc:F1LYV1]	6.75283	8.82654e-05	0.00496546	0.329355	0.00402215	0.064585	0.509905	0.0355051	0.189289
ENSRNOG00000011917	Cd79b	B-cell antigen receptor complex-associated protein beta chain precursor [Source:RefSeq peptide;Acc:NP_598217]	6.69847	0.00313076	0.0364194	0.183383	0.0106118	0.0939232	0.294147	0.0224464	0.168945
ENSRNOG00000011320	Igfbpl1	insulin-like growth factor-binding protein-like 1 precursor [Source:RefSeq peptide;Acc:NP_001102442]	6.67489	0.000358148	0.0106266	0.387543	0.0257555	0.137363	0.547884	0.0993491	0.286204
ENSRNOG00000014143	Col24a1	collagen, type XXIV, alpha 1 [Source:MGI Symbol;Acc:MGI:1918605]	6.43784	1.46629e-07	0.000639708	0.233628	3.52695e-06	0.0365269	0.354654	4.34139e-05	0.141349
ENSRNOG00000024461	March11	E3 ubiquitin-protein ligase MARCH11 [Source:RefSeq peptide;Acc:NP_001095298]	6.40809	0.000576827	0.0144094	0.554751	0.12203	0.311506	0.877908	0.697179	0.823821
ENSRNOG00000004540	Clec3b	C-type lectin domain family 3, member b [Source:MGI Symbol;Acc:MGI:104540]	6.36487	5.61875e-05	0.003871	0.4431	0.0197945	0.121408	0.636903	0.1443	0.344498
ENSRNOG00000019851	Cox6a2	Cytochrome c oxidase subunit 6A2, mitochondrial [Source:UniProtKB/Swiss-Prot;Acc:P10817]	6.33287	0.000130294	0.00612609	0.335388	0.00459941	0.0678452	0.220939	0.000441005	0.141349
ENSRNOG00000031391	Ceacam16	Carcinoembryonic antigen-related cell adhesion molecule 16 [Source:UniProtKB/Swiss-Prot;Acc:D3ZQE1]	6.24768	0.000225629	0.00809503	0.5377	0.0741758	0.232963	0.579321	0.104831	0.292772
ENSRNOG00000010359	Bik	bcl-2-interacting killer [Source:RefSeq peptide;Acc:NP_446156]	6.11768	8.87107e-07	0.00136993	0.307221	7.05635e-05	0.0386973	0.342343	0.000112966	0.141349
ENSRNOG00000018715	Clec10a	C-type lectin domain family 10 member A [Source:RefSeq peptide;Acc:NP_071788]	6.08715	2.72675e-05	0.00293359	0.302009	0.00117507	0.0453456	0.426858	0.0089359	0.148598
ENSRNOG00000001739	Mfi2	melanotransferrin precursor [Source:RefSeq peptide;Acc:NP_001099342]	6.01781	0.00403068	0.0421155	0.267028	0.018304	0.118372	0.228438	0.0091414	0.148757
ENSRNOG00000019728	Itgam	integrin alpha-M precursor [Source:RefSeq peptide;Acc:NP_036843]	6.00173	1.39612e-05	0.0022569	0.272962	0.000287826	0.0411001	0.372819	0.00156091	0.141349
ENSRNOG00000021521	Chst5	carbohydrate sulfotransferase 5 [Source:RefSeq peptide;Acc:NP_001100901]	5.99372	0.00311182	0.0362999	0.183274	0.00731279	0.0799743	0.288042	0.0162552	0.156237
ENSRNOG00000024178	Cenpt	Centromere protein T [Source:UniProtKB/Swiss-Prot;Acc:Q561R1]	5.96721	0.000124006	0.00589196	0.358106	0.00609255	0.0741758	0.758938	0.333061	0.544298
ENSRNOG00000009342	Fcnb	Ficolin-2 [Source:UniProtKB/Swiss-Prot;Acc:P57756]	5.94906	7.43972e-05	0.00452764	0.250049	0.000718083	0.0441181	0.413524	0.00848584	0.148277
ENSRNOG00000037757	Fam26f	Protein FAM26F [Source:UniProtKB/Swiss-Prot;Acc:Q561R8]	5.92373	1.48212e-05	0.00229061	0.286639	0.000415009	0.042499	0.429527	0.00389455	0.141349
ENSRNOG00000021724	Ptprcap	protein tyrosine phosphatase receptor type C-associated protein precursor [Source:RefSeq peptide;Acc:NP_001019460]	5.88781	2.38936e-06	0.00150874	0.308438	0.000193892	0.0386973	0.431914	0.00185275	0.141349
ENSRNOG00000017273	RGD1563917	Protein RGD1563917 [Source:UniProtKB/TrEMBL;Acc:D4ACI5]	5.86629	0.00354316	0.0390533	0.281323	0.0230831	0.130388	0.448219	0.0873683	0.269461
ENSRNOG00000039754	Rab7b	ras-related protein Rab-7b [Source:RefSeq peptide;Acc:NP_001102798]	5.84827	0.00051927	0.0135241	0.239072	0.00224412	0.054377	0.378616	0.0136095	0.153321
ENSRNOG00000039522	E230025N22Rik	Riken cDNA E230025N22 gene [Source:MGI Symbol;Acc:MGI:3687212]	5.83897	0.00473729	0.0464611	0.217773	0.0128404	0.101247	0.276417	0.0205841	0.165457
ENSRNOG00000039668	Col8a1	collagen alpha-1(VIII) chain precursor [Source:RefSeq peptide;Acc:NP_001100570]	5.83156	0.000748179	0.0166494	0.272206	0.00580251	0.0724203	0.351767	0.0142235	0.153321
ENSRNOG00000014367	Ephb6	Ephrin type-B receptor 6 [Source:UniProtKB/Swiss-Prot;Acc:P0C0K7]	5.82511	4.27078e-05	0.00343192	0.21441	0.000187103	0.0386973	0.330815	0.00167432	0.141349
ENSRNOG00000020030	Crlf1	cytokine receptor-like factor 1 precursor [Source:RefSeq peptide;Acc:NP_001099544]	5.81452	0.00448881	0.0449168	0.312937	0.036374	0.161163	0.621451	0.310858	0.52304
ENSRNOG00000015011	Fam189a2	RGD1307524 protein [Source:UniProtKB/TrEMBL;Acc:B2GV30]	5.81132	2.57411e-07	0.000639708	0.29196	2.03317e-05	0.0378387	0.449094	0.000679033	0.141349
ENSRNOG00000023458	Dcaf12l1	DDB1- and CUL4-associated factor 12-like protein 1 [Source:RefSeq peptide;Acc:NP_001101411]	5.75203	0.000113772	0.00570486	0.401782	0.011571	0.0966262	0.817716	0.480556	0.669367
ENSRNOG00000036674	Cd7	T-cell antigen CD7 precursor [Source:RefSeq peptide;Acc:NP_001100544]	5.67285	4.23456e-06	0.00152078	0.430522	0.00315027	0.0593111	0.554262	0.0190605	0.162819
ENSRNOG00000014312			5.64865	1.82806e-05	0.00254553	0.331879	0.00122569	0.0456034	0.386533	0.00240165	0.141349
ENSRNOG00000014378	Il1r2	Interleukin-1 receptor type 2 Interleukin-1 receptor type 2, membrane form Interleukin-1 receptor type 2, soluble form [Source:UniProtKB/Swiss-Prot;Acc:P43303]	5.63133	0.000216403	0.00792578	0.347046	0.00625263	0.0749681	0.591325	0.0982548	0.284418
ENSRNOG00000013294	Sh2d2a	SH2 domain-containing protein 2A [Source:RefSeq peptide;Acc:NP_997488]	5.57345	2.10358e-06	0.00150874	0.438954	0.00171724	0.0495204	0.391926	0.000412025	0.141349
ENSRNOG00000006030	Ptprz1	receptor-type tyrosine-protein phosphatase zeta isoform 1 precursor [Source:RefSeq peptide;Acc:NP_037212]	5.56605	3.11396e-05	0.00294304	0.214833	0.000110205	0.0386973	0.345004	0.00111784	0.141349
ENSRNOG00000033215	RT1-Db1	rano class II histocompatibility antigen, D-1 beta chain precursor [Source:RefSeq peptide;Acc:NP_001008884]	5.47724	7.73045e-08	0.000639708	0.436071	0.000733252	0.0441181	0.508813	0.00496745	0.141349
ENSRNOG00000048771	RGD1559482	immune activating receptor CD300d1 precursor [Source:RefSeq peptide;Acc:NP_001161757]	5.44161	0.00271187	0.0338719	0.47696	0.0949765	0.269043	0.584638	0.183538	0.393563
ENSRNOG00000001943	Retnlg	resistin-like beta precursor [Source:RefSeq peptide;Acc:NP_853656]	5.43336	0.000321009	0.00996616	0.477244	0.0362821	0.16102	0.688922	0.228461	0.442085
ENSRNOG00000029055	Ttk	Ttk protein kinase [Source:RefSeq peptide;Acc:NP_001101642]	5.42664	0.00149615	0.0237264	0.240312	0.00471764	0.0686842	0.741845	0.408006	0.610252
ENSRNOG00000004578	Cthrc1	Collagen triple helix repeat-containing protein 1 [Source:UniProtKB/Swiss-Prot;Acc:Q8CG08]	5.4028	0.000238076	0.00839174	0.116018	0.000149381	0.0386973	0.351861	0.0047473	0.141349
ENSRNOG00000029621	Mmp25	matrix metallopeptidase 25 [Source:MGI Symbol;Acc:MGI:2443938]	5.3746	0.00118945	0.0210685	0.245754	0.00599441	0.0737451	0.355352	0.0151839	0.153409
ENSRNOG00000007540	Msc	musculin [Source:RefSeq peptide;Acc:NP_001178683]	5.35201	2.01226e-06	0.00150874	0.314242	9.65484e-05	0.0386973	0.608313	0.02445	0.171976
ENSRNOG00000027990	Crip1	Cysteine-rich protein 1 [Source:UniProtKB/Swiss-Prot;Acc:P63255]	5.34206	2.7908e-05	0.00293434	0.341536	0.00186193	0.0509459	0.395366	0.00468865	0.141349
ENSRNOG00000017659	Hs3st2	Heparan sulfate glucosamine 3-O-sulfotransferase 2 [Source:UniProtKB/Swiss-Prot;Acc:Q80W66]	5.3162	0.00218339	0.0294695	0.791818	0.554241	0.740116	0.551621	0.149672	0.351357
ENSRNOG00000015794	Fam83d	Protein FAM83D [Source:RefSeq peptide;Acc:NP_001101266]	5.29865	0.000116256	0.00575711	0.473483	0.0248059	0.134857	0.950353	0.844325	0.915373
ENSRNOG00000000855	Lst1	leukocyte specific transcript 1 [Source:RefSeq peptide;Acc:NP_072156]	5.28145	9.70456e-05	0.00516988	0.380019	0.00487488	0.069496	0.528608	0.0341418	0.187201
ENSRNOG00000050794	Ril	PDZ and LIM domain protein 4 [Source:RefSeq peptide;Acc:NP_058758]	5.25809	3.00083e-06	0.00150874	0.338945	0.00026271	0.0406017	0.562672	0.0163406	0.156237
ENSRNOG00000042944	Cenpw	Centromere protein W [Source:UniProtKB/Swiss-Prot;Acc:A1L1L1]	5.23076	4.29478e-05	0.00343192	0.349492	0.00177617	0.0498603	0.756762	0.264939	0.479429
ENSRNOG00000033815	TCRB	Uncharacterized protein [Source:UniProtKB/TrEMBL;Acc:F1LQR0]	5.22882	9.98034e-05	0.00523279	0.31677	0.00231874	0.0551566	0.443273	0.0130432	0.152469
ENSRNOG00000005695	Mgp	matrix Gla protein precursor [Source:RefSeq peptide;Acc:NP_036994]	5.22139	4.11458e-06	0.00152078	0.367116	0.00113087	0.0452826	0.686973	0.193158	0.403472
ENSRNOG00000009073	Tnni1	troponin I, slow skeletal muscle [Source:RefSeq peptide;Acc:NP_058880]	5.21663	0.000999005	0.0192299	0.488446	0.0708094	0.227522	0.759215	0.421476	0.621589
ENSRNOG00000033699	Ly49si2	immunoreceptor Ly49si2 [Source:RefSeq peptide;Acc:NP_001009498]	5.21316	0.00405696	0.0423586	0.246009	0.0106708	0.0943146	0.503517	0.117717	0.310149
ENSRNOG00000038035	Kif4a	Protein Kif4 [Source:UniProtKB/TrEMBL;Acc:E9PSJ3]	5.20333	0.000153481	0.00667581	0.224097	0.000430176	0.042499	0.656288	0.144148	0.344352
ENSRNOG00000002946	Socs3	suppressor of cytokine signaling 3 [Source:RefSeq peptide;Acc:NP_446017]	5.2019	0.000565399	0.0141996	0.151327	0.000329049	0.0416471	0.328485	0.00672441	0.142298
ENSRNOG00000015773	Il21r	interleukin-21 receptor precursor [Source:RefSeq peptide;Acc:NP_001012487]	5.18916	1.41437e-05	0.00226041	0.327127	0.000640845	0.0441181	0.426522	0.00321831	0.141349
ENSRNOG00000019440	Kcnn4	Intermediate conductance calcium-activated potassium channel protein 4 [Source:UniProtKB/Swiss-Prot;Acc:Q9QYW1]	5.18272	5.12743e-06	0.00160322	0.376761	0.000847333	0.0445108	0.454027	0.00298952	0.141349
ENSRNOG00000015994	Cd3d	T-cell surface glycoprotein CD3 delta chain [Source:UniProtKB/Swiss-Prot;Acc:P19377]	5.18065	0.000469309	0.012572	0.388511	0.0156482	0.109709	0.435847	0.023676	0.170445
ENSRNOG00000003388	Cenpf	centromere protein F [Source:RefSeq peptide;Acc:NP_001094297]	5.16555	1.11635e-05	0.00196255	0.28024	0.000112202	0.0386973	0.471656	0.00448292	0.141349
ENSRNOG00000023209	Slamf7	SLAM family member 7 precursor [Source:RefSeq peptide;Acc:NP_001178479]	5.15923	0.000151662	0.00667581	0.40088	0.00949992	0.0900992	0.486333	0.0224471	0.168945
ENSRNOG00000000443		Uncharacterized protein [Source:UniProtKB/TrEMBL;Acc:F1LNM4]	5.14245	0.000120429	0.00587288	0.283287	0.00136667	0.0468342	0.589025	0.112451	0.303378
ENSRNOG00000037331	Cd33	CD33 antigen [Source:MGI Symbol;Acc:MGI:99440]	5.14016	2.22884e-05	0.00282202	0.39004	0.0024161	0.0551566	0.557562	0.0277857	0.176496
ENSRNOG00000022640	Siglece	sialic acid binding Ig-like lectin E [Source:MGI Symbol;Acc:MGI:1932475]	5.13419	0.000167121	0.00695383	0.258487	0.00139877	0.0468342	0.460992	0.0160873	0.156237
ENSRNOG00000017413	Il7r	interleukin-7 receptor subunit alpha precursor [Source:RefSeq peptide;Acc:NP_001099888]	5.11985	0.000821534	0.0174797	0.32058	0.00943251	0.0898391	0.376511	0.0145258	0.153321
ENSRNOG00000006263	Sh2d1a	SH2 domain-containing protein 1A [Source:UniProtKB/Swiss-Prot;Acc:B2RZ59]	5.09778	0.00155469	0.024187	0.372206	0.0300139	0.148308	0.436148	0.0410134	0.199382
ENSRNOG00000020164	RGD1563319	Protein RGD1563319 [Source:UniProtKB/TrEMBL;Acc:D3ZMZ8]	5.09769	0.000307433	0.00968069	0.319785	0.0048662	0.069496	0.377221	0.00929939	0.148757
ENSRNOG00000003136	Fcrla	Fc receptor-like A [Source:UniProtKB/Swiss-Prot;Acc:Q3B8P2]	5.05252	0.000289258	0.00939521	0.374064	0.0108805	0.0947587	0.469027	0.0256928	0.172824
ENSRNOG00000007909	Cd69	early activation antigen CD69 [Source:RefSeq peptide;Acc:NP_599154]	5.03825	0.00014289	0.00646177	0.309869	0.00200678	0.0526252	0.40013	0.00579814	0.141349
ENSRNOG00000042499	Tmsb10	Thymosin beta-10 [Source:UniProtKB/Swiss-Prot;Acc:P63312]	5.01284	3.49826e-05	0.00305587	0.305217	0.000949463	0.0445108	0.489903	0.0343217	0.187696
ENSRNOG00000050714	Islr2	immunoglobulin superfamily containing leucine-rich repeat 2 [Source:MGI Symbol;Acc:MGI:2444277]	5.01093	0.00070595	0.0160736	0.284756	0.00443691	0.0668839	0.23716	0.00131101	0.141349
ENSRNOG00000003716	Batf3	basic leucine zipper transcriptional factor ATF-like 3 [Source:RefSeq peptide;Acc:NP_068637]	5.00845	0.00011547	0.0057479	0.347673	0.00340437	0.0609924	0.544971	0.0374178	0.19333
ENSRNOG00000012094	Ltbp2	latent-transforming growth factor beta-binding protein 2 [Source:RefSeq peptide;Acc:NP_067597]	4.9926	0.000520879	0.0135289	0.369955	0.0138589	0.104631	0.674678	0.257589	0.472528
ENSRNOG00000003895	Rgs1	Regulator of G-protein signaling 1 [Source:UniProtKB/Swiss-Prot;Acc:P97844]	4.97366	0.00042434	0.0119838	0.333337	0.00764649	0.0820292	0.328039	0.00396202	0.141349
ENSRNOG00000009785	CDKN3	Cyclin-dependent kinase inhibitor 3 [Source:UniProtKB/Swiss-Prot;Acc:B2RZ50]	4.9711	0.000115661	0.0057479	0.346756	0.00240768	0.0551566	0.771333	0.336135	0.54747
ENSRNOG00000037190	Cd101	CD101 antigen [Source:MGI Symbol;Acc:MGI:2685862]	4.96999	0.000185306	0.00719928	0.352109	0.00403367	0.064585	0.505266	0.029672	0.180062
ENSRNOG00000009291	Dnase1l3	Deoxyribonuclease gamma [Source:UniProtKB/Swiss-Prot;Acc:O89107]	4.95562	0.000682856	0.0157696	0.380632	0.0217536	0.126849	0.646073	0.184803	0.395055
ENSRNOG00000027024	Rgs16	regulator of G-protein signaling 16 [Source:RefSeq peptide;Acc:NP_001071057]	4.95055	0.000294961	0.00953639	0.198318	0.000541204	0.0431268	0.363891	0.00498493	0.141349
ENSRNOG00000027894	Iqgap3	ras GTPase-activating-like protein IQGAP3 [Source:RefSeq peptide;Acc:NP_001178638]	4.95036	4.84951e-05	0.00361593	0.306439	0.000625614	0.0441181	0.641931	0.0944458	0.279228
ENSRNOG00000000836	Ltb	lymphotoxin beta [Source:RefSeq peptide;Acc:NP_997672]	4.90422	3.03559e-05	0.00294304	0.336395	0.00109268	0.0450659	0.385987	0.00199393	0.141349
ENSRNOG00000010208	Timp1	Metalloproteinase inhibitor 1 [Source:UniProtKB/Swiss-Prot;Acc:P30120]	4.90351	0.00012134	0.00587288	0.239155	0.000369475	0.0416471	0.484303	0.0293605	0.179924
ENSRNOG00000020792	Etv4	ETS translocation variant 4 [Source:RefSeq peptide;Acc:NP_001101769]	4.89352	1.69973e-07	0.000639708	0.409447	0.000112144	0.0386973	0.637269	0.0146978	0.153321
ENSRNOG00000021260	Prnd	prion-like protein doppel precursor [Source:RefSeq peptide;Acc:NP_001095901]	4.87864	0.00123032	0.021375	0.191445	0.00148974	0.0475095	0.597774	0.146983	0.347828
ENSRNOG00000017897	Adam8		4.8668	0.000276713	0.0091364	0.299457	0.00275698	0.0570209	0.390023	0.00733642	0.146147
ENSRNOG00000023599	Cfi	Complement factor I Complement factor I heavy chain Complement factor I light chain [Source:UniProtKB/Swiss-Prot;Acc:Q9WUW3]	4.86474	0.00263925	0.0332602	0.222926	0.00419233	0.0657776	0.859176	0.689093	0.818278
ENSRNOG00000000811	Pkib	cAMP-dependent protein kinase inhibitor beta [Source:UniProtKB/Swiss-Prot;Acc:P27775]	4.86231	6.30021e-05	0.00414048	0.209885	0.000154128	0.0386973	0.428006	0.00528868	0.141349
ENSRNOG00000019422	Egr1	Early growth response protein 1 [Source:UniProtKB/Swiss-Prot;Acc:P08154]	4.85519	7.87676e-05	0.00463509	0.267211	0.000530949	0.0431268	0.394198	0.00458227	0.141349
ENSRNOG00000036685	Npb	Neuropeptide B Neuropeptide B-29 [Source:UniProtKB/Swiss-Prot;Acc:Q8K4P2]	4.84802	0.000706304	0.0160736	0.378879	0.0139853	0.104845	0.539586	0.0725201	0.249553
ENSRNOG00000018251	Mrc1	macrophage mannose receptor 1 precursor [Source:RefSeq peptide;Acc:NP_001099593]	4.84493	3.28493e-05	0.00296149	0.296202	0.000469372	0.0426614	0.341198	0.000821952	0.141349
ENSRNOG00000020519	Olfm2	noelin-2 [Source:RefSeq peptide;Acc:NP_001015017]	4.82959	0.000234291	0.00833995	0.33304	0.00351446	0.0616342	0.439721	0.0144425	0.153321
ENSRNOG00000005930	Nnmt	nicotinamide N-methyltransferase [Source:RefSeq peptide;Acc:NP_001100289]	4.82319	0.00175561	0.0258293	0.275088	0.00611412	0.0742565	0.460417	0.0485025	0.212969
ENSRNOG00000022067	Tlr5	toll-like receptor 5 [Source:RefSeq peptide;Acc:NP_001139300]	4.80242	0.00104781	0.0197927	0.267881	0.00454968	0.0675897	0.263554	0.00258606	0.141349
ENSRNOG00000026518	Tmem156	Transmembrane protein 156 [Source:UniProtKB/Swiss-Prot;Acc:Q5BK38]	4.79265	0.00111434	0.020327	0.248264	0.00368512	0.0622179	0.522043	0.069683	0.246155
ENSRNOG00000004626	Slc34a2	Sodium-dependent phosphate transport protein 2B [Source:UniProtKB/Swiss-Prot;Acc:Q9JJ09]	4.79135	0.000304906	0.00967394	0.171166	0.000131221	0.0386973	0.346652	0.0073855	0.146249
ENSRNOG00000019022	Fam89a	Protein FAM89A [Source:UniProtKB/Swiss-Prot;Acc:Q6Q0N2]	4.7601	7.45994e-06	0.00187351	0.370511	0.000576109	0.0432756	0.496077	0.00453719	0.141349
ENSRNOG00000020478	Camk4	Calcium/calmodulin-dependent protein kinase type IV [Source:UniProtKB/Swiss-Prot;Acc:P13234]	4.73609	0.000327279	0.0100499	0.274528	0.00190071	0.051506	0.467009	0.0214555	0.167993
ENSRNOG00000028805	RGD1564114	uncharacterized protein LOC499765 [Source:RefSeq peptide;Acc:NP_001121035]	4.71183	4.56625e-05	0.00352856	0.328545	0.00101633	0.0449758	0.600082	0.0500233	0.214653
ENSRNOG00000021510	Tbc1d10c	TBC1 domain family, member 10c [Source:RefSeq peptide;Acc:NP_001075449]	4.70545	2.88736e-05	0.00294304	0.347768	0.00113829	0.0452826	0.408337	0.00255799	0.141349
ENSRNOG00000005370	S1pr4	sphingosine 1-phosphate receptor 4 [Source:RefSeq peptide;Acc:NP_001101545]	4.69774	2.38775e-05	0.00283751	0.495942	0.0123664	0.0998973	0.441282	0.00343562	0.141349
ENSRNOG00000022884	Cd84	SLAM family member 5 [Source:RefSeq peptide;Acc:NP_001178935]	4.68181	0.000384409	0.0112632	0.29259	0.00273371	0.0570209	0.494775	0.0311253	0.182207
ENSRNOG00000003244	Ltc4s	leukotriene C4 synthase [Source:RefSeq peptide;Acc:NP_446091]	4.66543	5.21512e-05	0.00370432	0.347404	0.00128803	0.0462469	0.530044	0.0213848	0.167803
ENSRNOG00000000451	RT1-Ba	rano class II histocompatibility antigen, B alpha chain precursor [Source:RefSeq peptide;Acc:NP_001008831]	4.65052	2.28326e-07	0.000639708	0.420405	0.000340171	0.0416471	0.54347	0.00802143	0.147743
ENSRNOG00000039955	Samd3	sterile alpha motif domain-containing protein 3 [Source:RefSeq peptide;Acc:NP_001165587]	4.63708	0.00151953	0.0238857	0.341889	0.0156607	0.109742	0.651405	0.224589	0.437845
ENSRNOG00000042628	RGD1561145	uncharacterized protein LOC498580 precursor [Source:RefSeq peptide;Acc:NP_001128077]	4.62755	0.000181634	0.00715547	0.460265	0.0193432	0.120801	0.616922	0.0966642	0.282226
ENSRNOG00000017386	Il11	interleukin-11 precursor [Source:RefSeq peptide;Acc:NP_598203]	4.61137	0.00221244	0.029719	0.22219	0.00294066	0.05825	0.437847	0.0422059	0.201968
ENSRNOG00000046663			4.60983	0.00470349	0.0462586	0.508686	0.129761	0.322432	0.657613	0.297509	0.509809
ENSRNOG00000019100	Kif2c	kinesin-like protein KIF2C isoform 1 [Source:RefSeq peptide;Acc:NP_001078838]	4.59572	0.000109628	0.00554608	0.343087	0.00160531	0.0490075	0.828615	0.455391	0.648175
ENSRNOG00000010045	Clec4a	C-type lectin domain family 4 member A [Source:RefSeq peptide;Acc:NP_001005899]	4.59292	0.000284799	0.00929968	0.227105	0.00090561	0.0445108	0.559498	0.0570053	0.227245
ENSRNOG00000043414	Fcrl5	Fc receptor-like 5 [Source:MGI Symbol;Acc:MGI:3053558]	4.58716	0.000878756	0.0180175	0.643801	0.206891	0.417883	0.610322	0.140477	0.339749
ENSRNOG00000005115	Asf1b	histone chaperone ASF1B [Source:RefSeq peptide;Acc:NP_001100630]	4.58332	5.94277e-05	0.00401475	0.39176	0.0030906	0.0589202	0.537088	0.0207376	0.165457
ENSRNOG00000031168	Arhgap15	Rho GTPase-activating protein 15 [Source:UniProtKB/Swiss-Prot;Acc:Q6AYC5]	4.57247	2.39447e-05	0.00283751	0.274241	0.000179147	0.0386973	0.462651	0.00549356	0.141349
ENSRNOG00000012027	Bcmo1	beta,beta-carotene 15,15'-monooxygenase [Source:RefSeq peptide;Acc:NP_446100]	4.56976	0.000302425	0.00967394	0.476883	0.0283752	0.144101	1.00067	0.998025	0.998735
ENSRNOG00000036921	TMSB10		4.55687	3.16836e-05	0.00294304	0.30636	0.000339366	0.0416471	0.56913	0.0248674	0.172378
ENSRNOG00000003802	Pttg1	Securin [Source:UniProtKB/Swiss-Prot;Acc:P97613]	4.55662	1.63939e-06	0.00150874	0.353446	9.00278e-05	0.0386973	0.77066	0.171481	0.380372
ENSRNOG00000030246	Btla	B- and T-lymphocyte attenuator precursor [Source:RefSeq peptide;Acc:NP_998795]	4.55496	0.00503863	0.0480949	0.233826	0.0107117	0.0944502	0.350681	0.0268876	0.174337
ENSRNOG00000030012	Clec4a2	C-type lectin domain family 4, member A2 [Source:RefSeq peptide;Acc:NP_001005880]	4.52733	0.000729457	0.0164435	0.286526	0.00417887	0.0657776	0.378289	0.00994973	0.150074
ENSRNOG00000019430	Coro1a	Coronin-1A [Source:UniProtKB/Swiss-Prot;Acc:Q91ZN1]	4.5074	4.32531e-06	0.00152078	0.388773	0.000832656	0.0445108	0.530432	0.015217	0.153524
ENSRNOG00000020699	Cd37	Leukocyte antigen CD37 [Source:UniProtKB/Swiss-Prot;Acc:P31053]	4.50275	1.60442e-06	0.00150874	0.383057	0.00021604	0.0386973	0.495324	0.00222852	0.141349
ENSRNOG00000037839	P2ry10	purinergic receptor P2Y, G-protein coupled, 10 [Source:RefSeq peptide;Acc:NP_001171153]	4.49914	0.00474995	0.0465528	0.313251	0.0193285	0.120765	0.432796	0.0560398	0.225731
ENSRNOG00000047606	Bcl2a1	bcl-2-related protein A1 [Source:RefSeq peptide;Acc:NP_596907]	4.43464	0.000330248	0.0100751	0.340935	0.00443268	0.0668839	0.510635	0.039691	0.196901
ENSRNOG00000020849	Hcst	Hematopoietic cell signal transducer [Source:UniProtKB/Swiss-Prot;Acc:Q6X9T8]	4.43147	3.05214e-05	0.00294304	0.394864	0.00197445	0.052434	0.526331	0.015446	0.154551
ENSRNOG00000011947	Tifab	TRAF-interacting protein with FHA domain-containing protein B [Source:UniProtKB/Swiss-Prot;Acc:Q5BK67]	4.42999	2.88489e-05	0.00294304	0.380289	0.00161958	0.0490899	0.472461	0.0063928	0.142298
ENSRNOG00000009588	Snph	Syntaphilin [Source:UniProtKB/Swiss-Prot;Acc:B5DF41]	4.42714	4.49892e-05	0.00350374	0.340785	0.000907459	0.0445108	0.604637	0.045871	0.208442
ENSRNOG00000005659	Aurkb	Aurora kinase B [Source:UniProtKB/Swiss-Prot;Acc:O55099]	4.40846	3.85308e-05	0.00328422	0.305564	0.000315492	0.0414681	0.634014	0.0662293	0.241597
ENSRNOG00000008375	Olr1	Oxidized low-density lipoprotein receptor 1 Oxidized low-density lipoprotein receptor 1, soluble form [Source:UniProtKB/Swiss-Prot;Acc:O70156]	4.40535	0.000275165	0.0091364	0.303963	0.00191226	0.0517193	0.731133	0.286882	0.499901
ENSRNOG00000019782	Itgad	integrin alpha-D precursor [Source:RefSeq peptide;Acc:NP_113879]	4.404	0.000672397	0.0156049	0.333718	0.00538705	0.0706027	0.393743	0.0100729	0.150074
ENSRNOG00000025597	Rnase6	ribonuclease K6 precursor [Source:RefSeq peptide;Acc:NP_996538]	4.36417	0.000452389	0.0124026	0.557078	0.0785456	0.241668	0.656014	0.154625	0.35853
ENSRNOG00000047730	Tnfsf14	tumor necrosis factor ligand superfamily member 14 [Source:RefSeq peptide;Acc:NP_001178732]	4.36399	0.00024997	0.00857459	0.201393	0.000338638	0.0416471	0.357875	0.00261426	0.141349
ENSRNOG00000001514	Cdca7	Cell division cycle-associated protein 7 [Source:UniProtKB/Swiss-Prot;Acc:Q4KM91]	4.35714	4.61128e-05	0.00352938	0.227665	7.52811e-05	0.0386973	0.478697	0.00848006	0.148277
ENSRNOG00000003298	Cd247	T-cell surface glycoprotein CD3 zeta chain isoform 1 precursor [Source:RefSeq peptide;Acc:NP_740770]	4.35275	0.000176975	0.00707759	0.382156	0.00523155	0.0703948	0.483796	0.0176204	0.159468
ENSRNOG00000049224	Klrb1a	Killer cell lectin-like receptor subfamily B member 1A [Source:UniProtKB/Swiss-Prot;Acc:P27471]	4.35187	0.00233956	0.0309827	0.419102	0.0375814	0.163636	0.605474	0.161685	0.367205
ENSRNOG00000015945	Cd3g	T-cell surface glycoprotein CD3 gamma chain precursor [Source:RefSeq peptide;Acc:NP_001071114]	4.348	0.000218757	0.00797045	0.405178	0.00882464	0.0876482	0.474938	0.0190818	0.162819
ENSRNOG00000001011	Fam101a	uncharacterized protein LOC689711 [Source:RefSeq peptide;Acc:NP_001103017]	4.34469	0.00103307	0.0197138	0.522097	0.0650514	0.216607	0.51932	0.0567626	0.226599
ENSRNOG00000037563	Cd68	macrosialin precursor [Source:RefSeq peptide;Acc:NP_001026808]	4.33426	5.24376e-06	0.00160322	0.394882	0.000569163	0.0432756	0.601385	0.0230246	0.169361
ENSRNOG00000015308	Pbk	PDZ binding kinase [Source:RefSeq peptide;Acc:NP_001073406]	4.33195	0.00035159	0.010454	0.410231	0.00978029	0.090836	0.986404	0.958679	0.978878
ENSRNOG00000000854	Ncr3	Natural cytotoxicity triggering receptor 3 [Source:UniProtKB/Swiss-Prot;Acc:Q8CFD9]	4.33006	0.00095916	0.018814	0.302106	0.00453908	0.0675897	0.473041	0.0324296	0.183852
ENSRNOG00000046848	PCOLCE2	procollagen C-endopeptidase enhancer 2 precursor [Source:RefSeq peptide;Acc:NP_001121112]	4.32733	0.000821123	0.0174797	0.387537	0.0151398	0.108584	0.697081	0.270731	0.484295
ENSRNOG00000017456	Vstm2b	V-set and transmembrane domain-containing protein 2B precursor [Source:RefSeq peptide;Acc:NP_001101949]	4.32595	0.00164382	0.0249702	0.224876	0.00217674	0.0539625	0.696617	0.280427	0.493175
ENSRNOG00000048420			4.3217	0.00226574	0.0302042	0.3302	0.0128628	0.101259	0.654902	0.233844	0.447741
ENSRNOG00000014202	Snx20	Sorting nexin-20 [Source:UniProtKB/Swiss-Prot;Acc:Q5BK61]	4.31978	2.53077e-06	0.00150874	0.411878	0.000481202	0.0426614	0.545143	0.00598664	0.141349
ENSRNOG00000013727	Ndc80	kinetochore protein NDC80 homolog [Source:RefSeq peptide;Acc:NP_001119742]	4.31076	0.00321946	0.0369922	0.410087	0.0369867	0.162252	0.823943	0.576678	0.742547
ENSRNOG00000032417	Gabrp	gamma-aminobutyric acid receptor subunit pi precursor [Source:RefSeq peptide;Acc:NP_112291]	4.30772	0.00527996	0.0493732	0.2679	0.012623	0.100755	0.319136	0.0186614	0.161647
ENSRNOG00000003897	Col1a1	Collagen alpha-1(I) chain [Source:UniProtKB/Swiss-Prot;Acc:P02454]	4.28214	9.57416e-06	0.00193697	0.389136	0.00105384	0.0449758	0.501466	0.0101946	0.150074
ENSRNOG00000028137	Mki67	antigen identified by monoclonal antibody Ki 67 [Source:MGI Symbol;Acc:MGI:106035]	4.27938	3.25789e-06	0.00150874	0.342771	8.46653e-05	0.0386973	0.558781	0.00718773	0.14526
ENSRNOG00000006094	Cd44	CD44 antigen precursor [Source:RefSeq peptide;Acc:NP_037056]	4.26612	0.00027623	0.0091364	0.256635	0.000641975	0.0441181	0.424635	0.0124423	0.152114
ENSRNOG00000020505	Map4k1	mitogen-activated protein kinase kinase kinase kinase 1 [Source:RefSeq peptide;Acc:NP_001099713]	4.26413	9.15126e-06	0.00193693	0.408067	0.00100874	0.0449758	0.539471	0.00962504	0.14907
ENSRNOG00000001311	Rab36	ras-related protein Rab-36 [Source:RefSeq peptide;Acc:NP_001103059]	4.25977	8.82879e-06	0.00193693	0.336096	0.000201692	0.0386973	0.498181	0.00322078	0.141349
ENSRNOG00000020300	Lsp1	lymphocyte specific 1 [Source:RefSeq peptide;Acc:NP_001020591]	4.24333	1.74833e-05	0.00251056	0.413145	0.00217074	0.0539625	0.575969	0.0348938	0.188471
ENSRNOG00000001480	Ncf1	neutrophil cytosol factor 1 [Source:RefSeq peptide;Acc:NP_446186]	4.24106	9.73324e-06	0.00193697	0.398907	0.000842841	0.0445108	0.45726	0.00220743	0.141349
ENSRNOG00000005038	Ube2t	ubiquitin-conjugating enzyme E2 T [Source:RefSeq peptide;Acc:NP_001101814]	4.23885	0.000561753	0.0141586	0.398326	0.0110218	0.0953276	0.869904	0.616	0.771178
ENSRNOG00000018371	Tubb6	tubulin, beta 6 class V [Source:RefSeq peptide;Acc:NP_001020846]	4.23133	2.51293e-05	0.00289687	0.266686	9.98843e-05	0.0386973	0.554975	0.0203844	0.165457
ENSRNOG00000005747	Il27ra	interleukin-27 receptor subunit alpha precursor [Source:RefSeq peptide;Acc:NP_001099413]	4.21424	8.42819e-05	0.00479895	0.46662	0.009359	0.0894191	0.404605	0.00259962	0.141349
ENSRNOG00000020845	Tyrobp	TYRO protein tyrosine kinase-binding protein [Source:UniProtKB/Swiss-Prot;Acc:Q6X9T7]	4.20403	1.45468e-05	0.00227319	0.394349	0.00121167	0.0453456	0.520658	0.0126928	0.152378
ENSRNOG00000046834	C3	complement C3 precursor [Source:RefSeq peptide;Acc:NP_058690]	4.18515	3.53956e-05	0.00307286	0.41326	0.00273908	0.0570209	0.559451	0.0262633	0.173537
ENSRNOG00000003745	Atf3	Cyclic AMP-dependent transcription factor ATF-3 [Source:UniProtKB/Swiss-Prot;Acc:P29596]	4.17247	0.00128339	0.0218784	0.239561	0.00170891	0.0495204	0.418156	0.0215681	0.167993
ENSRNOG00000012749	C1qb	complement C1q subcomponent subunit B precursor [Source:RefSeq peptide;Acc:NP_062135]	4.17154	5.9968e-05	0.00401614	0.413679	0.00503013	0.0700583	0.497733	0.0200629	0.164262
ENSRNOG00000012817	Lrrc17	leucine rich repeat containing 17 precursor [Source:RefSeq peptide;Acc:NP_001020326]	4.17024	0.00123109	0.021375	0.296239	0.00474691	0.0689043	0.693964	0.260346	0.475067
ENSRNOG00000012450	Dynlrb2	dynein light chain roadblock-type 2 [Source:RefSeq peptide;Acc:NP_001101921]	4.16985	0.000135497	0.0062642	0.438129	0.00835281	0.0854977	0.94549	0.81342	0.897942
ENSRNOG00000032708	RT1-Bb	rano class II histocompatibility antigen, B-1 beta chain precursor [Source:RefSeq peptide;Acc:NP_001004084]	4.15906	2.72913e-07	0.000639708	0.481741	0.000963859	0.0447383	0.588219	0.0127962	0.152378
ENSRNOG00000016069	Cd3e	T-cell surface glycoprotein CD3 epsilon chain precursor [Source:RefSeq peptide;Acc:NP_001101610]	4.15047	0.000387463	0.0113291	0.408	0.0115182	0.0965959	0.515244	0.0375861	0.193819
ENSRNOG00000020914	Sptbn4	spectrin beta chain, brain 3 [Source:RefSeq peptide;Acc:NP_001094315]	4.14012	8.04142e-06	0.00191686	0.270389	2.79241e-05	0.0378387	0.432593	0.00094482	0.141349
ENSRNOG00000003959	Rgs18	regulator of G-protein signaling 18 [Source:RefSeq peptide;Acc:NP_001040549]	4.13168	0.000458391	0.0124216	0.220453	0.000453292	0.042499	0.312832	0.001727	0.141349
ENSRNOG00000042592	Rgs10	Regulator of G-protein signaling 10 [Source:UniProtKB/Swiss-Prot;Acc:P49806]	4.12414	1.13756e-06	0.00145443	0.383674	0.000103957	0.0386973	0.483219	0.000871198	0.141349
ENSRNOG00000007350	Rac2	ras-related C3 botulinum toxin substrate 2 [Source:RefSeq peptide;Acc:NP_001008385]	4.10874	3.66837e-06	0.00150874	0.438495	0.00114783	0.0452826	0.533133	0.0074308	0.146484
ENSRNOG00000050697	Ctsz	Cathepsin Z [Source:UniProtKB/Swiss-Prot;Acc:Q9R1T3]	4.09503	1.85588e-05	0.00255893	0.39914	0.00144174	0.0468342	0.519826	0.0137507	0.153321
ENSRNOG00000005670	Art4	ecto-ADP-ribosyltransferase 4 precursor [Source:RefSeq peptide;Acc:NP_001166980]	4.08337	0.000596223	0.0145831	0.245895	0.000822776	0.0445108	0.653112	0.162373	0.367968
ENSRNOG00000039204	Pram1	PML-RAR alpha-regulated adaptor molecule 1 [Source:MGI Symbol;Acc:MGI:3576625]	4.05602	0.000287101	0.00934672	0.416032	0.00865763	0.0872213	0.575155	0.0540839	0.221954
ENSRNOG00000016377	Cep55	Centrosomal protein of 55 kDa [Source:UniProtKB/Swiss-Prot;Acc:Q4V7C8]	4.05502	0.00140557	0.0227842	0.254619	0.00214416	0.053562	0.599167	0.121065	0.314607
ENSRNOG00000005109	Rprm	Protein reprimo [Source:UniProtKB/Swiss-Prot;Acc:Q5BJN9]	4.04665	7.91741e-05	0.0046396	0.360329	0.0015367	0.0484648	0.633272	0.0722665	0.249141
ENSRNOG00000016852	Apobec3b	probable DNA dC->dU-editing enzyme APOBEC3 [Source:RefSeq peptide;Acc:NP_001028875]	4.04138	9.22029e-05	0.0050654	0.251793	0.000196836	0.0386973	0.363103	0.00116674	0.141349
ENSRNOG00000007906	Bub1b		4.03861	0.000561104	0.0141586	0.237494	0.000832213	0.0445108	0.623754	0.110254	0.300447
ENSRNOG00000006715	Ccr1	C-C chemokine receptor type 1 [Source:RefSeq peptide;Acc:NP_065417]	4.03151	0.000553991	0.0140892	0.21518	0.000501295	0.0426614	0.521844	0.0375053	0.193529
ENSRNOG00000008609	Capn3	calpain-3 [Source:RefSeq peptide;Acc:NP_058813]	4.03124	0.00129619	0.0218988	0.558577	0.0947249	0.268699	0.801765	0.471989	0.66271
ENSRNOG00000003486	Ifi204	myeloid cell nuclear differentiation antigen [Source:RefSeq peptide;Acc:NP_001012029]	4.01186	0.00535769	0.0498747	0.370058	0.0322123	0.153183	0.623307	0.233334	0.447147
ENSRNOG00000008115	Arhgap11a	Rho GTPase activating protein 11A [Source:RefSeq peptide;Acc:NP_001161996]	3.99081	9.22739e-06	0.00193693	0.400244	0.000520215	0.0427854	0.457919	0.0012814	0.141349
ENSRNOG00000024399	Cd300a	CD300A antigen [Source:MGI Symbol;Acc:MGI:2443411]	3.97716	7.88197e-06	0.00191124	0.399473	0.00054031	0.0431268	0.506815	0.00373418	0.141349
ENSRNOG00000007310	Klrb1b	Killer cell lectin-like receptor subfamily B member 1B allele A [Source:UniProtKB/Swiss-Prot;Acc:A4KWA1]	3.9667	0.00281027	0.0345185	0.379531	0.0207901	0.124422	0.26845	0.00343988	0.141349
ENSRNOG00000009433	Ccdc109b		3.96205	9.33391e-05	0.00508806	0.444098	0.00598806	0.0737451	0.605939	0.0461955	0.208703
ENSRNOG00000032404	Top2a	DNA topoisomerase 2-alpha [Source:RefSeq peptide;Acc:NP_071519]	3.95127	0.000129002	0.00610871	0.31104	0.000633982	0.0441181	0.52916	0.0223913	0.168945
ENSRNOG00000016995	Zap70	tyrosine-protein kinase ZAP-70 [Source:RefSeq peptide;Acc:NP_001012002]	3.94547	7.83204e-05	0.00462814	0.403476	0.00319155	0.0596742	0.457866	0.0055167	0.141349
ENSRNOG00000033434	Casp12	caspase-12 [Source:RefSeq peptide;Acc:NP_569106]	3.94382	0.000658554	0.0154623	0.217145	0.000432695	0.042499	0.370492	0.00514582	0.141349
ENSRNOG00000015529	Cdca3	Cell division cycle-associated protein 3 [Source:UniProtKB/Swiss-Prot;Acc:Q68FW2]	3.94361	4.29202e-05	0.00343192	0.385411	0.00126924	0.0461157	0.948822	0.811169	0.896807
ENSRNOG00000012807	C1qa	Complement C1q subcomponent subunit A [Source:UniProtKB/Swiss-Prot;Acc:P31720]	3.9303	2.75337e-05	0.00293359	0.434896	0.00355327	0.0617422	0.543458	0.0236983	0.170445
ENSRNOG00000005807	Ptpn7	Tyrosine-protein phosphatase non-receptor type 7 [Source:UniProtKB/Swiss-Prot;Acc:P49445]	3.9287	0.00135051	0.0223454	0.365646	0.0137217	0.104146	0.436584	0.0211385	0.166831
ENSRNOG00000015616	Rgs14	Regulator of G-protein signaling 14 [Source:UniProtKB/Swiss-Prot;Acc:O08773]	3.88663	1.80604e-06	0.00150874	0.391639	0.000124982	0.0386973	0.479386	0.000729149	0.141349
ENSRNOG00000001607	Adamts1	A disintegrin and metalloproteinase with thrombospondin motifs 1 precursor [Source:RefSeq peptide;Acc:NP_077376]	3.88472	3.77912e-06	0.00150874	0.272181	7.79158e-06	0.0365269	0.551382	0.0126174	0.152318
ENSRNOG00000024874	Prtfdc1	phosphoribosyltransferase domain-containing protein 1 [Source:RefSeq peptide;Acc:NP_001099597]	3.88387	6.28198e-05	0.00414048	0.33061	0.000535222	0.0431268	0.557947	0.0237265	0.170445
ENSRNOG00000016599	Ppm1n	probable protein phosphatase 1N [Source:RefSeq peptide;Acc:NP_001099701]	3.87326	0.00103066	0.0196945	0.323859	0.00403656	0.064585	0.449356	0.0192181	0.16292
ENSRNOG00000018316	Grap2	GRB2-related adaptor protein 2 [Source:MGI Symbol;Acc:MGI:1333842]	3.86916	0.0016102	0.0246419	0.45617	0.0365397	0.161163	0.417699	0.016557	0.156455
ENSRNOG00000025811	Cfp	properdin precursor [Source:RefSeq peptide;Acc:NP_001100227]	3.85754	2.8805e-06	0.00150874	0.436295	0.000491145	0.0426614	0.575155	0.0080196	0.147743
ENSRNOG00000028041	Tnnt1	Troponin T, slow skeletal muscle [Source:UniProtKB/Swiss-Prot;Acc:Q7TNB2]	3.85712	0.00150417	0.0237693	0.441407	0.0241878	0.133403	0.800852	0.464521	0.656025
ENSRNOG00000048874	Gckr	Glucokinase regulatory protein [Source:UniProtKB/Swiss-Prot;Acc:Q07071]	3.85638	0.00144525	0.0231768	0.398145	0.0148473	0.107901	0.429049	0.0175393	0.159468
ENSRNOG00000032178	Cenpa	histone H3-like centromeric protein A [Source:RefSeq peptide;Acc:NP_001100181]	3.83377	0.00210416	0.029117	0.447208	0.0333125	0.154974	0.963153	0.901834	0.948415
ENSRNOG00000032844	RT1-Da	RT1 class II, locus Da precursor [Source:RefSeq peptide;Acc:NP_001008847]	3.83261	1.03464e-05	0.00193697	0.39701	0.000670164	0.0441181	0.573918	0.0298074	0.18031
ENSRNOG00000027571			3.83179	0.0038651	0.0411186	0.293188	0.00979148	0.090836	0.417909	0.0280634	0.176888
ENSRNOG00000021062	Fxyd5	FXYD domain-containing ion transport regulator 5 [Source:UniProtKB/Swiss-Prot;Acc:P59647]	3.83139	2.28747e-05	0.00282202	0.405309	0.00113245	0.0452826	0.549802	0.0151799	0.153409
ENSRNOG00000001425	Sh2b2	SH2B adapter protein 2 [Source:UniProtKB/Swiss-Prot;Acc:Q9Z200]	3.82868	1.77593e-05	0.0025229	0.377272	0.000542764	0.0431268	0.561713	0.0139579	0.153321
ENSRNOG00000036880	Arl5c	ADP-ribosylation factor-like 5C [Source:RefSeq peptide;Acc:NP_001102516]	3.81916	0.00213811	0.0291945	0.297966	0.00673758	0.077164	0.360397	0.00880552	0.148598
ENSRNOG00000011054	Laptm5	lysosomal-associated transmembrane protein 5 [Source:RefSeq peptide;Acc:NP_445990]	3.81574	1.34569e-05	0.00220163	0.432517	0.0017729	0.0498603	0.527596	0.0111879	0.150715
ENSRNOG00000048411	Uhrf1	E3 ubiquitin-protein ligase UHRF1 [Source:UniProtKB/Swiss-Prot;Acc:Q7TPK1]	3.81402	0.000678192	0.0157135	0.290699	0.00160604	0.0490075	0.641432	0.127395	0.321263
ENSRNOG00000021104	Emp3	Epithelial membrane protein 3 [Source:UniProtKB/Swiss-Prot;Acc:Q9QYW5]	3.80778	2.9151e-05	0.00294304	0.385417	0.000799973	0.0445108	0.479663	0.00462124	0.141349
ENSRNOG00000039197	Col15a1	collagen alpha-1(XV) chain precursor [Source:RefSeq peptide;Acc:NP_001094005]	3.80367	0.000175063	0.00707759	0.321736	0.000941544	0.0445108	0.420713	0.00452318	0.141349
ENSRNOG00000031084	Ly49s7	Ly49 stimulatory receptor 7 [Source:RefSeq peptide;Acc:NP_001009494]	3.79275	0.00122828	0.021375	0.283807	0.00240403	0.0551566	0.510789	0.0428532	0.20313
ENSRNOG00000042133	Ms4a4d	membrane-spanning 4-domains, subfamily A, member 4D [Source:MGI Symbol;Acc:MGI:1913857]	3.78891	0.00461731	0.045859	0.356151	0.020967	0.124844	0.61288	0.180366	0.390918
ENSRNOG00000026039	Tspan32	tetraspanin 32 [Source:MGI Symbol;Acc:MGI:1350360]	3.77098	0.000173829	0.00706571	0.313959	0.000773608	0.0445108	0.364976	0.00126642	0.141349
ENSRNOG00000014166	Smoc2	SPARC-related modular calcium-binding protein 2 precursor [Source:RefSeq peptide;Acc:NP_001099685]	3.76712	0.00210759	0.029117	0.323993	0.00900163	0.0883807	0.362812	0.00994697	0.150074
ENSRNOG00000033256	AB124611	cDNA sequence AB124611 [Source:MGI Symbol;Acc:MGI:3043001]	3.76575	0.000243387	0.00850631	0.399627	0.00492715	0.0697517	0.597818	0.0646875	0.239475
ENSRNOG00000011702	Foxp3	forkhead box protein P3 [Source:RefSeq peptide;Acc:NP_001101720]	3.76074	0.00416251	0.0429821	0.368061	0.0194426	0.120944	0.683031	0.28293	0.495717
ENSRNOG00000020013	Psrc1	Proline/serine-rich coiled-coil protein 1 [Source:UniProtKB/Swiss-Prot;Acc:Q3KR66]	3.75308	0.00257311	0.0327955	0.395909	0.0202224	0.122728	0.513544	0.0622752	0.236091
ENSRNOG00000007865	Ephb1	Ephrin type-B receptor 1 [Source:UniProtKB/Swiss-Prot;Acc:P09759]	3.74897	0.00285998	0.0347053	0.302813	0.00690722	0.0778463	0.43756	0.0332353	0.185632
ENSRNOG00000019270	P2ry6	P2Y purinoceptor 6 [Source:UniProtKB/Swiss-Prot;Acc:Q63371]	3.74334	2.27497e-06	0.00150874	0.504641	0.0017613	0.0498603	0.570443	0.00535502	0.141349
ENSRNOG00000024650	Ckap2	cytoskeleton associated protein 2 [Source:RefSeq peptide;Acc:NP_001162610]	3.74283	0.000130673	0.00612609	0.347295	0.00108287	0.0449758	0.861362	0.513958	0.69543
ENSRNOG00000020263	Atp1a3	Sodium/potassium-transporting ATPase subunit alpha-3 [Source:UniProtKB/Swiss-Prot;Acc:P06687]	3.73936	0.000331	0.0100762	0.530313	0.034508	0.157306	0.55318	0.0345281	0.187904
ENSRNOG00000012678	Ccnb2	cyclin B2 [Source:MGI Symbol;Acc:MGI:88311]	3.73898	0.000586985	0.0145178	0.336018	0.00268502	0.0565726	0.885244	0.642997	0.789033
ENSRNOG00000000632	Cdk1	Cyclin-dependent kinase 1 [Source:UniProtKB/Swiss-Prot;Acc:P39951]	3.73837	4.06112e-05	0.00335974	0.372073	0.00072551	0.0441181	0.767509	0.236362	0.450156
ENSRNOG00000047433			3.72578	0.00097654	0.0189854	0.298294	0.0023163	0.0551566	0.551644	0.0681508	0.244112
ENSRNOG00000020355	Twist2	Twist-related protein 2 [Source:UniProtKB/Swiss-Prot;Acc:P97831]	3.72156	0.0030871	0.0362335	0.270316	0.00393799	0.0640043	0.466072	0.0411667	0.199673
ENSRNOG00000015275	Ska1	Spindle and kinetochore-associated protein 1 [Source:UniProtKB/Swiss-Prot;Acc:B0BN28]	3.72154	0.00216533	0.0293198	0.485581	0.048678	0.18548	0.80225	0.477195	0.666642
ENSRNOG00000015821	Cd2	T-cell surface antigen CD2 precursor [Source:RefSeq peptide;Acc:NP_036962]	3.71693	0.000164427	0.00688448	0.414402	0.00480413	0.0690851	0.55578	0.0319628	0.183555
ENSRNOG00000038616	Cox6b2	Cytochrome c oxidase subunit 6B2 [Source:UniProtKB/Swiss-Prot;Acc:Q6YFQ1]	3.71311	0.000294258	0.00953558	0.45857	0.0113953	0.0963123	0.585931	0.054333	0.222457
ENSRNOG00000042741	Adgb	androglobin [Source:MGI Symbol;Acc:MGI:3605549]	3.697	0.000304154	0.00967394	0.423195	0.00662204	0.0762528	0.671596	0.13389	0.330241
ENSRNOG00000013301	Bean1	Protein Bean1 [Source:UniProtKB/TrEMBL;Acc:D3ZFF6]	3.68783	0.00139305	0.0227271	0.27052	0.0023702	0.0551566	0.274301	0.00148365	0.141349
ENSRNOG00000020687	DPF1	Zinc finger protein neuro-d4 [Source:UniProtKB/Swiss-Prot;Acc:P56163]	3.68538	0.000745709	0.0166494	0.340728	0.004035	0.064585	0.557995	0.0563978	0.22583
ENSRNOG00000015131	Ube2c	ubiquitin-conjugating enzyme E2 C [Source:RefSeq peptide;Acc:NP_001100012]	3.68489	0.000176957	0.00707759	0.395846	0.0027803	0.0572506	0.763306	0.274514	0.487696
ENSRNOG00000019093	Nrg2	pro-neuregulin-2, membrane-bound isoform [Source:RefSeq peptide;Acc:NP_001129623]	3.68014	0.00173555	0.0256961	0.499378	0.0588182	0.205072	0.569933	0.0860334	0.267457
ENSRNOG00000028016	Ncf2	Neutrophil cytosol factor 2 [Source:UniProtKB/Swiss-Prot;Acc:A7E3N2]	3.67574	0.000149208	0.00666178	0.372505	0.00208637	0.0531531	0.506554	0.0132394	0.152469
ENSRNOG00000018815	Plk1	serine/threonine-protein kinase PLK1 [Source:RefSeq peptide;Acc:NP_058796]	3.66592	2.26126e-05	0.00282202	0.374629	0.000360677	0.0416471	0.745423	0.158137	0.362801
ENSRNOG00000014653	Arl11	ADP-ribosylation factor-like protein 11 [Source:UniProtKB/Swiss-Prot;Acc:Q5BK71]	3.66121	0.000103074	0.00532954	0.43025	0.00420074	0.0657897	0.562059	0.0272327	0.175428
ENSRNOG00000046667	Fosb	FBJ osteosarcoma oncogene B [Source:MGI Symbol;Acc:MGI:95575]	3.66079	0.00538805	0.0498747	0.200328	0.0025911	0.0562199	0.357462	0.0161971	0.156237
ENSRNOG00000004409	Sash3	SAM and SH3 domain-containing protein 3 [Source:RefSeq peptide;Acc:NP_001128464]	3.65363	1.06743e-05	0.00193697	0.437817	0.00105003	0.0449758	0.538709	0.0058309	0.141349
ENSRNOG00000023030	Cd96	T-cell surface protein tactile [Source:UniProtKB/Swiss-Prot;Acc:Q5BK49]	3.64356	0.0017157	0.0256153	0.425371	0.0218403	0.127053	0.520925	0.0507012	0.21559
ENSRNOG00000016760	Kctd19	Protein Kctd19 [Source:UniProtKB/TrEMBL;Acc:F1LYX1]	3.62853	0.00162015	0.0247672	0.326904	0.00578035	0.0722621	0.829311	0.527885	0.707469
ENSRNOG00000029662	Wdfy4	WD repeat and FYVE domain containing 4 [Source:MGI Symbol;Acc:MGI:3584510]	3.62364	2.97094e-05	0.00294304	0.401519	0.000963165	0.0447383	0.550574	0.0122739	0.152114
ENSRNOG00000000700	Tmem119	transmembrane protein 119 precursor [Source:RefSeq peptide;Acc:NP_001100625]	3.6141	3.15763e-05	0.00294304	0.399329	0.000927674	0.0445108	0.626207	0.0400771	0.197424
ENSRNOG00000017987	Ucma	upper zone of growth plate and cartilage matrix associated [Source:MGI Symbol;Acc:MGI:1915777]	3.61028	0.000852743	0.0178818	0.293341	0.00152105	0.0481803	0.437786	0.0122428	0.152114
ENSRNOG00000020884	Cd6	CD6 antigen precursor [Source:RefSeq peptide;Acc:NP_783167]	3.60669	9.27267e-07	0.00136993	0.508999	0.000912708	0.0445108	0.669505	0.0217866	0.168388
ENSRNOG00000001469	Eln	Elastin [Source:UniProtKB/Swiss-Prot;Acc:Q99372]	3.60169	5.47914e-06	0.00161123	0.352227	7.98146e-05	0.0386973	0.387834	0.000134463	0.141349
ENSRNOG00000050251	MGC105649	rno-mir-147 [Source:miRBase;Acc:MI0006130]	3.60001	0.000370208	0.0109382	0.359719	0.00274924	0.0570209	0.523727	0.0277586	0.176411
ENSRNOG00000005888	Fsip1	Fibrous sheath-interacting protein 1 [Source:UniProtKB/Swiss-Prot;Acc:Q66H16]	3.59676	0.000661869	0.0155142	0.557423	0.0600487	0.207653	0.554296	0.0487174	0.21338
ENSRNOG00000021447	Prr7	Proline-rich protein 7 [Source:UniProtKB/Swiss-Prot;Acc:P0C6T3]	3.59672	9.00378e-05	0.00496678	0.457367	0.00495887	0.0699208	0.518262	0.0103541	0.150074
ENSRNOG00000016177	Scara3	scavenger receptor class A member 3 [Source:RefSeq peptide;Acc:NP_001102340]	3.59485	1.01884e-05	0.00193697	0.319234	5.48702e-05	0.0386973	0.549924	0.00673554	0.142298
ENSRNOG00000008450	Rrm2	ribonucleoside-diphosphate reductase subunit M2 [Source:RefSeq peptide;Acc:NP_001020911]	3.59449	0.00246266	0.0321219	0.39235	0.0205713	0.123428	0.75682	0.375651	0.580957
ENSRNOG00000014125	Evi2b	ecotropic viral integration site 2b [Source:MGI Symbol;Acc:MGI:1890682]	3.59428	0.000608481	0.0147039	0.355469	0.00360495	0.0619048	0.60736	0.0871706	0.269018
ENSRNOG00000006237	Gpr37l1	endothelin B receptor-like protein 2 precursor [Source:RefSeq peptide;Acc:NP_665727]	3.59298	0.000226991	0.00812314	0.471874	0.0113203	0.0962225	0.495433	0.0114601	0.150905
ENSRNOG00000003104	Trpv2	Transient receptor potential cation channel subfamily V member 2 [Source:UniProtKB/Swiss-Prot;Acc:Q9WUD2]	3.58441	3.09324e-06	0.00150874	0.400759	0.000156461	0.0386973	0.502971	0.00122914	0.141349
ENSRNOG00000020281	Kif22	Kinesin-like protein KIF22 [Source:UniProtKB/Swiss-Prot;Acc:Q5I0E8]	3.5795	0.000202653	0.00764105	0.388388	0.00238466	0.0551566	0.946225	0.815089	0.898471
ENSRNOG00000008680	Loxl1	lysyl oxidase homolog 1 precursor [Source:RefSeq peptide;Acc:NP_001012125]	3.57893	3.9349e-06	0.00150874	0.419565	0.000374248	0.0416471	0.632914	0.0349019	0.188471
ENSRNOG00000007918	Tbxas1	Thromboxane-A synthase [Source:UniProtKB/Swiss-Prot;Acc:P49430]	3.5773	1.18594e-05	0.00203404	0.520844	0.00500051	0.0700583	0.667389	0.0496638	0.214317
ENSRNOG00000003357	Col3a1	Collagen alpha-1(III) chain [Source:UniProtKB/Swiss-Prot;Acc:P13941]	3.56188	0.000216043	0.00792578	0.297552	0.000348809	0.0416471	0.436252	0.00892961	0.148598
ENSRNOG00000026989	Gapt	protein GAPT [Source:RefSeq peptide;Acc:NP_001102961]	3.5593	0.00128936	0.0218949	0.321235	0.0031421	0.0593073	0.490411	0.0305108	0.181571
ENSRNOG00000025448	Limd2	LIM domain-containing protein 2 [Source:UniProtKB/Swiss-Prot;Acc:Q4KM31]	3.54641	7.26552e-07	0.00136993	0.454004	0.000200145	0.0386973	0.55289	0.00206435	0.141349
ENSRNOG00000002794	Selp	P-selectin precursor [Source:RefSeq peptide;Acc:NP_037246]	3.53734	0.00147592	0.023548	0.235103	0.00129714	0.0462469	0.300799	0.00190812	0.141349
ENSRNOG00000001270	Hvcn1	hydrogen voltage-gated channel 1 [Source:MGI Symbol;Acc:MGI:1921346]	3.53511	0.00165925	0.0250115	0.316022	0.00510178	0.0700616	0.326667	0.00349762	0.141349
ENSRNOG00000012390	Npw	Neuropeptide W Neuropeptide W-23 Neuropeptide W-30 [Source:UniProtKB/Swiss-Prot;Acc:Q8K1M5]	3.52083	0.00409228	0.0425379	0.612683	0.162929	0.364323	0.906655	0.758705	0.862139
ENSRNOG00000009705	Lck	Proto-oncogene tyrosine-protein kinase LCK [Source:UniProtKB/Swiss-Prot;Acc:Q01621]	3.51947	0.000153672	0.00667581	0.451563	0.00676155	0.0772794	0.536972	0.0197582	0.163426
ENSRNOG00000031040	Troap	tastin [Source:RefSeq peptide;Acc:NP_001258172]	3.5157	0.000244821	0.00850631	0.412963	0.00390835	0.0639895	0.826995	0.421844	0.621758
ENSRNOG00000006767	Cst7	cystatin-F precursor [Source:RefSeq peptide;Acc:NP_001099993]	3.51455	0.00050549	0.0133131	0.390614	0.006054	0.0740217	0.502689	0.0228381	0.168945
ENSRNOG00000025075	Relt	tumor necrosis factor receptor superfamily member 19L precursor [Source:RefSeq peptide;Acc:NP_001101965]	3.50032	0.000197171	0.00747442	0.31326	0.000663997	0.0441181	0.416939	0.00293819	0.141349
ENSRNOG00000038740	Gimap7	GTPase, IMAP family member 7 [Source:RefSeq peptide;Acc:NP_001019499]	3.49847	0.0004456	0.0123148	0.485156	0.0204624	0.123144	0.500313	0.0204492	0.165457
ENSRNOG00000032922	Dclk1	Serine/threonine-protein kinase DCLK1 [Source:UniProtKB/Swiss-Prot;Acc:O08875]	3.48073	0.00059294	0.0145504	0.302963	0.00126657	0.0461157	0.473439	0.0163065	0.156237
ENSRNOG00000030021	Ccl6	C-C motif chemokine 6 [Source:UniProtKB/Swiss-Prot;Acc:Q68FP3]	3.47725	0.000137378	0.00631399	0.339773	0.000646571	0.0441181	0.466823	0.00601916	0.141349
ENSRNOG00000048187	E130012A19Rik	RIKEN cDNA E130012A19 gene [Source:MGI Symbol;Acc:MGI:2143991]	3.47723	0.00246337	0.0321219	0.181659	0.0005692	0.0432756	0.422334	0.0182658	0.161118
ENSRNOG00000012172	Spi1	Transcription factor PU.1 [Source:UniProtKB/Swiss-Prot;Acc:Q6BDS1]	3.46792	8.22191e-06	0.00192288	0.473461	0.00134254	0.0468342	0.608946	0.0150133	0.153321
ENSRNOG00000033693	Naip6	Uncharacterized protein [Source:UniProtKB/TrEMBL;Acc:F1M6V4]	3.46653	0.00286743	0.0347053	0.263677	0.00265602	0.0565117	0.422705	0.0193986	0.163151
ENSRNOG00000021170	Plekho1	Pleckstrin homology domain-containing family O member 1 [Source:UniProtKB/Swiss-Prot;Acc:Q5BJM5]	3.46472	1.64824e-05	0.00246605	0.500215	0.0038208	0.0634424	0.654751	0.0494473	0.214317
ENSRNOG00000004781	Crmp1	Dihydropyrimidinase-related protein 1 [Source:UniProtKB/Swiss-Prot;Acc:Q62950]	3.46263	0.00130977	0.022026	0.38151	0.00858497	0.0868366	0.413421	0.009483	0.148757
ENSRNOG00000009334	Traf4af1	Small kinetochore-associated protein [Source:UniProtKB/Swiss-Prot;Acc:Q6AXN6]	3.45673	0.000856925	0.0178818	0.47997	0.0227062	0.12955	1.00725	0.978116	0.98866
ENSRNOG00000007483	Ccnf	Cyclin-F [Source:UniProtKB/Swiss-Prot;Acc:Q8K4F8]	3.44588	6.41197e-05	0.00415566	0.349958	0.000356509	0.0416471	0.688338	0.0907456	0.274179
ENSRNOG00000013057	Prc1	protein regulator of cytokinesis 1 [Source:RefSeq peptide;Acc:NP_001100999]	3.44049	5.64246e-05	0.003871	0.332222	0.000231127	0.0386973	0.790311	0.277786	0.491045
ENSRNOG00000008471	Kif21b	kinesin-like protein KIF21B [Source:RefSeq peptide;Acc:NP_001099460]	3.43235	0.000432561	0.0120762	0.448649	0.0106091	0.0939232	0.513083	0.0187822	0.161865
ENSRNOG00000029862	Spc24	SPC24, NDC80 kinetochore complex component, homolog (S. cerevisiae) [Source:MGI Symbol;Acc:MGI:1914879]	3.41555	0.000869104	0.0180016	0.484602	0.024829	0.134929	0.792375	0.399424	0.602671
ENSRNOG00000008947	Cpz	Carboxypeptidase Z [Source:UniProtKB/Swiss-Prot;Acc:O54858]	3.41459	6.88767e-05	0.00433692	0.534615	0.014108	0.10526	0.657579	0.0688695	0.244838
ENSRNOG00000020431	Matk	Megakaryocyte-associated tyrosine-protein kinase [Source:UniProtKB/Swiss-Prot;Acc:P41243]	3.40784	2.21229e-05	0.00282202	0.402441	0.000517967	0.0427854	0.614569	0.0245482	0.172279
ENSRNOG00000003069	Cd38	ADP-ribosyl cyclase 1 [Source:UniProtKB/Swiss-Prot;Acc:Q64244]	3.40086	1.5724e-05	0.00237787	0.446398	0.00102326	0.0449758	0.587891	0.0131483	0.152469
ENSRNOG00000016413	Pstpip1	proline-serine-threonine phosphatase-interacting protein 1 [Source:RefSeq peptide;Acc:NP_001100294]	3.38885	0.000530394	0.013637	0.439042	0.00952882	0.0901839	0.559798	0.043605	0.204284
ENSRNOG00000021370	Ccdc69	coiled-coil domain-containing protein 69 [Source:RefSeq peptide;Acc:NP_001102501]	3.38812	0.00289916	0.0348792	0.331509	0.00848672	0.0863656	0.515861	0.0545793	0.222752
ENSRNOG00000018735	Cd74	H-2 class II histocompatibility antigen gamma chain [Source:UniProtKB/Swiss-Prot;Acc:P10247]	3.38638	8.47686e-06	0.00192288	0.582586	0.0159521	0.111129	0.610108	0.029419	0.179999
ENSRNOG00000017149	Fam131b	Protein FAM131B [Source:UniProtKB/Swiss-Prot;Acc:Q568Z1]	3.38602	0.00294933	0.035162	0.144133	0.000275217	0.0411001	0.631531	0.160765	0.365977
ENSRNOG00000014130	Cks2	cyclin-dependent kinases regulatory subunit 2 [Source:RefSeq peptide;Acc:NP_001119555]	3.3857	3.529e-06	0.00150874	0.378008	6.36546e-05	0.0386973	0.69152	0.0417105	0.20069
ENSRNOG00000011777	Spag5	sperm-associated antigen 5 [Source:RefSeq peptide;Acc:NP_001037689]	3.38337	0.00018998	0.00728032	0.37082	0.00119219	0.0453456	0.652517	0.0783111	0.257149
ENSRNOG00000016838	Pla2g5	Calcium-dependent phospholipase A2 [Source:UniProtKB/Swiss-Prot;Acc:P51433]	3.38133	0.00213253	0.0291945	0.394248	0.0150752	0.108449	0.516285	0.047343	0.210559
ENSRNOG00000013069	Sapcd2	suppressor APC domain-containing protein 2 [Source:RefSeq peptide;Acc:NP_001102888]	3.37928	0.000337426	0.0101618	0.354374	0.00125919	0.0461157	0.62836	0.0722711	0.249141
ENSRNOG00000035633	Mir142	rno-mir-142 [Source:miRBase;Acc:MI0000915]	3.37735	0.00242829	0.0317983	0.428582	0.0201788	0.12264	0.506269	0.0430038	0.203433
ENSRNOG00000023269			3.36922	0.000716429	0.0162514	0.391505	0.00721652	0.0793911	0.477525	0.0150787	0.153321
ENSRNOG00000012804	C1qc	Complement C1q subcomponent subunit C [Source:UniProtKB/Swiss-Prot;Acc:P31722]	3.36894	0.000100493	0.00523279	0.448767	0.00475725	0.0689043	0.536172	0.021493	0.167993
ENSRNOG00000024277	Card11	caspase recruitment domain family, member 11 [Source:MGI Symbol;Acc:MGI:1916978]	3.35398	7.59389e-06	0.00187369	0.446293	0.000561017	0.0432756	0.586554	0.00825338	0.148277
ENSRNOG00000026644	Glipr1	glioma pathogenesis-related protein 1 precursor [Source:RefSeq peptide;Acc:NP_001011987]	3.35372	9.55889e-05	0.00511565	0.371465	0.00074699	0.0443277	0.547559	0.0151129	0.153321
ENSRNOG00000043216	Pemt	phosphatidylethanolamine N-methyltransferase [Source:RefSeq peptide;Acc:NP_037135]	3.35174	1.44803e-05	0.00227319	0.468009	0.00138669	0.0468342	0.427621	0.000373324	0.141349
ENSRNOG00000005620	Lcp2	lymphocyte cytosolic protein 2 [Source:RefSeq peptide;Acc:NP_569105]	3.34134	4.40836e-05	0.00347976	0.41191	0.000997506	0.0449758	0.538417	0.00861365	0.148277
ENSRNOG00000046946	Ptchd3		3.32778	0.00110694	0.0202749	0.399843	0.00884467	0.087665	0.515118	0.0340573	0.187122
ENSRNOG00000005621	Gxylt2	Protein LOC100365223 [Source:UniProtKB/TrEMBL;Acc:D4A275]	3.31187	0.000589425	0.0145178	0.290881	0.000920714	0.0445108	0.461936	0.00998726	0.150074
ENSRNOG00000003305	Cxcr3	C-X-C chemokine receptor type 3 [Source:UniProtKB/Swiss-Prot;Acc:Q9JII9]	3.30905	0.000163566	0.00688448	0.406442	0.00239552	0.0551566	0.507948	0.0102335	0.150074
ENSRNOG00000033608	Cd276	CD276 antigen [Source:UniProtKB/Swiss-Prot;Acc:Q7TPB4]	3.30513	1.02974e-05	0.00193697	0.388	0.000151737	0.0386973	0.594594	0.0116874	0.151515
ENSRNOG00000033059	Galnt6	polypeptide N-acetylgalactosaminyltransferase 6 [Source:RefSeq peptide;Acc:NP_001165534]	3.29703	7.44055e-05	0.00452764	0.307577	0.000176585	0.0386973	0.602461	0.0284059	0.177373
ENSRNOG00000022012	TNFRSF18	tumor necrosis factor receptor superfamily member 18 precursor [Source:RefSeq peptide;Acc:NP_001019520]	3.29646	0.00311603	0.0362999	0.386413	0.0162989	0.112479	0.623273	0.141122	0.340636
ENSRNOG00000014786	Ccne1	G1/S-specific cyclin-E1 [Source:RefSeq peptide;Acc:NP_001094291]	3.29441	0.000739375	0.0165846	0.474077	0.0151971	0.108708	0.725963	0.217274	0.430492
ENSRNOG00000020695	Tead2	transcriptional enhancer factor TEF-4 [Source:RefSeq peptide;Acc:NP_001100982]	3.2937	0.000754732	0.0167158	0.224792	0.00024648	0.0398146	0.387183	0.00372492	0.141349
ENSRNOG00000013621	Rnd1	rho-related GTP-binding protein Rho6 [Source:RefSeq peptide;Acc:NP_001013240]	3.28247	0.00269415	0.0337104	0.248833	0.00122343	0.0456034	0.466995	0.0300669	0.180785
ENSRNOG00000018521	Nmur1	neuromedin-U receptor 1 [Source:RefSeq peptide;Acc:NP_075588]	3.27948	0.00325221	0.0372468	0.404665	0.0217358	0.126843	0.701593	0.264115	0.478551
ENSRNOG00000021100	Tnfaip8l2	Tumor necrosis factor alpha-induced protein 8-like protein 2 [Source:UniProtKB/Swiss-Prot;Acc:Q6AYJ8]	3.27843	0.000141608	0.00644523	0.525438	0.0145846	0.106999	0.616811	0.0464999	0.209312
ENSRNOG00000003538	Adamts4	A disintegrin and metalloproteinase with thrombospondin motifs 4 [Source:RefSeq peptide;Acc:NP_076449]	3.27802	0.000922571	0.0183782	0.207673	0.000146737	0.0386973	0.541481	0.0420108	0.201583
ENSRNOG00000017874	Cd53	Leukocyte surface antigen CD53 [Source:UniProtKB/Swiss-Prot;Acc:P24485]	3.26817	0.000627133	0.0149492	0.308351	0.000985443	0.0449758	0.48983	0.0162183	0.156237
ENSRNOG00000047931	Tmsb4x	Thymosin beta-4 Hematopoietic system regulatory peptide [Source:UniProtKB/Swiss-Prot;Acc:P62329]	3.26706	0.000179313	0.00712388	0.390489	0.00141564	0.0468342	0.481873	0.0114433	0.150905
ENSRNOG00000047363	Kcnk13	potassium channel subfamily K member 13 [Source:RefSeq peptide;Acc:NP_071629]	3.25952	0.000151527	0.00667581	0.417272	0.00251296	0.0559415	0.561992	0.018429	0.161275
ENSRNOG00000021763	O3far1	Omega-3 fatty acid receptor 1 [Source:UniProtKB/Swiss-Prot;Acc:Q2AC31]	3.25929	0.0043186	0.0439511	0.5303	0.0857028	0.254395	0.528647	0.0705041	0.247151
ENSRNOG00000004192	Arhgap30	rho GTPase-activating protein 30 [Source:RefSeq peptide;Acc:NP_001102547]	3.25305	0.000172053	0.00703355	0.434129	0.00345934	0.0614295	0.51446	0.0107696	0.150276
ENSRNOG00000013220	Hmha1	minor histocompatibility protein HA-1 [Source:RefSeq peptide;Acc:NP_001101537]	3.24841	0.000177459	0.00707759	0.474596	0.00786177	0.0831018	0.544268	0.0216976	0.168213
ENSRNOG00000020719	Hrc	sarcoplasmic reticulum histidine-rich calcium-binding protein precursor [Source:RefSeq peptide;Acc:NP_852034]	3.23878	0.000145583	0.00654145	0.691932	0.118091	0.305414	0.537127	0.0123584	0.152114
ENSRNOG00000002950	Lyl1	Protein lyl-1 [Source:UniProtKB/Swiss-Prot;Acc:Q66HH3]	3.23625	0.00024726	0.00850631	0.520256	0.0171218	0.115216	0.561455	0.0268047	0.174337
ENSRNOG00000024237	Scel	sciellin [Source:RefSeq peptide;Acc:NP_001101858]	3.23123	0.00318884	0.0367304	0.214833	0.000921344	0.0445108	0.292608	0.0023767	0.141349
ENSRNOG00000016058	Kazald1	kazal-type serine protease inhibitor domain-containing protein 1 precursor [Source:RefSeq peptide;Acc:NP_001028236]	3.22856	0.000919992	0.018374	0.482008	0.0209043	0.124575	0.804889	0.421536	0.621589
ENSRNOG00000005872	Tcf7	transcription factor 7, T cell specific [Source:MGI Symbol;Acc:MGI:98507]	3.2269	0.000980378	0.019018	0.389795	0.00646216	0.0757858	0.370404	0.00307412	0.141349
ENSRNOG00000017429	Lat	Linker for activation of T-cells family member 1 [Source:UniProtKB/Swiss-Prot;Acc:O70601]	3.20769	1.26003e-05	0.0021234	0.457139	0.00076479	0.0445108	0.518013	0.00216656	0.141349
ENSRNOG00000010694	Tpbg	Trophoblast glycoprotein [Source:UniProtKB/Swiss-Prot;Acc:Q5PQV5]	3.20424	0.000284003	0.00929968	0.313434	0.000437845	0.042499	0.462758	0.00583751	0.141349
ENSRNOG00000050618			3.20403	0.00293706	0.0351231	0.56926	0.0930051	0.266075	0.717099	0.275274	0.488512
ENSRNOG00000031852	Lsamp	Limbic system-associated membrane protein [Source:UniProtKB/Swiss-Prot;Acc:Q62813]	3.20154	0.00392488	0.0414388	0.349816	0.00952215	0.0901815	0.399152	0.0132514	0.152469
ENSRNOG00000031058	Was	Wiskott-Aldrich syndrome homolog [Source:RefSeq peptide;Acc:NP_001101718]	3.20089	2.10369e-05	0.00279115	0.455859	0.001091	0.0450659	0.61533	0.0187945	0.161865
ENSRNOG00000010941	Tifa	TRAF-interacting protein with FHA domain-containing protein A [Source:UniProtKB/Swiss-Prot;Acc:Q5XIB9]	3.19646	6.9075e-05	0.00433692	0.284178	5.2087e-05	0.0386973	0.594753	0.0233362	0.169774
ENSRNOG00000042980	Adam19	ADAM metallopeptidase domain 19 precursor [Source:RefSeq peptide;Acc:NP_001153700]	3.19612	9.59557e-06	0.00193697	0.441904	0.000449179	0.042499	0.518562	0.00190222	0.141349
ENSRNOG00000017803	Apbb1ip	amyloid beta (A4) precursor protein-binding, family B, member 1 interacting protein [Source:RefSeq peptide;Acc:NP_001094047]	3.1955	3.08231e-05	0.00294304	0.499738	0.00370464	0.0622917	0.580905	0.0125825	0.152289
ENSRNOG00000005825	Lyz2	lysozyme C-1 precursor [Source:RefSeq peptide;Acc:NP_036903]	3.1902	0.000791812	0.0171851	0.345433	0.00151207	0.048004	0.543421	0.0562442	0.225754
ENSRNOG00000019890	Folr2	folate receptor beta precursor [Source:RefSeq peptide;Acc:NP_001099753]	3.18696	0.000326259	0.0100405	0.392961	0.00258309	0.0562199	0.499531	0.0118218	0.151515
ENSRNOG00000018752	Clcf1	cardiotrophin-like cytokine [Source:RefSeq peptide;Acc:NP_997498]	3.18526	1.03291e-05	0.00193697	0.411214	0.000213417	0.0386973	0.676506	0.0389675	0.19598
ENSRNOG00000045595	Tnfsf9	tumor necrosis factor (ligand) superfamily, member 9 [Source:RefSeq peptide;Acc:NP_852049]	3.18514	0.00442647	0.0445626	0.393558	0.016463	0.113099	0.390364	0.0130747	0.152469
ENSRNOG00000038881	Hcls1	hematopoietic lineage cell-specific protein [Source:RefSeq peptide;Acc:NP_001011898]	3.1822	0.000193117	0.00736044	0.517373	0.0133623	0.102749	0.688892	0.117178	0.309772
ENSRNOG00000001704	Runx1	Runt-related transcription factor 1 [Source:UniProtKB/Swiss-Prot;Acc:Q63046]	3.16902	0.00106157	0.0198536	0.323465	0.00162617	0.0491836	0.599535	0.0758963	0.254334
ENSRNOG00000007613	C1qtnf5	Complement C1q tumor necrosis factor-related protein 5 [Source:UniProtKB/Swiss-Prot;Acc:Q5FVH0]	3.16816	4.42887e-05	0.00347976	0.46884	0.00222684	0.0543721	0.544403	0.00786291	0.147743
ENSRNOG00000020811	Il6r	interleukin-6 receptor subunit alpha precursor [Source:RefSeq peptide;Acc:NP_058716]	3.16252	0.000159259	0.00680797	0.397395	0.00142092	0.0468342	0.441561	0.00243327	0.141349
ENSRNOG00000016165	RGD1561963		3.15723	0.000336158	0.0101608	0.335288	0.000732673	0.0441181	0.410534	0.00237286	0.141349
ENSRNOG00000024000	Cd22	B-cell receptor CD22 precursor [Source:RefSeq peptide;Acc:NP_001100973]	3.15624	0.00122048	0.0212956	0.285745	0.00106404	0.0449758	0.371909	0.00322246	0.141349
ENSRNOG00000008409	Myo1f	myosin-If [Source:RefSeq peptide;Acc:NP_001101546]	3.15517	2.66691e-05	0.00293359	0.412976	0.000450844	0.042499	0.529673	0.00400318	0.141349
ENSRNOG00000000853	Aif1	Allograft inflammatory factor 1 [Source:UniProtKB/Swiss-Prot;Acc:P55009]	3.14571	0.000238975	0.00840237	0.483768	0.00943489	0.0898391	0.71812	0.189455	0.399356
ENSRNOG00000020867	Numbl	Numb-like protein [Source:UniProtKB/Swiss-Prot;Acc:A1L1I3]	3.14213	6.21606e-05	0.00414048	0.326381	0.000146486	0.0386973	0.484198	0.00280201	0.141349
ENSRNOG00000016561	Ns5atp9	PCNA-associated factor [Source:UniProtKB/Swiss-Prot;Acc:Q6RIA2]	3.1384	0.000310734	0.00971307	0.335393	0.000643211	0.0441181	0.54984	0.0200996	0.164349
ENSRNOG00000031163	Nfkbiz	NF-kappa-B inhibitor zeta [Source:RefSeq peptide;Acc:NP_001100565]	3.13785	0.000653715	0.0154001	0.225358	0.000116259	0.0386973	0.437612	0.00615252	0.141349
ENSRNOG00000024899	Cxcl13	C-X-C motif chemokine 13 precursor [Source:RefSeq peptide;Acc:NP_001017496]	3.1374	0.00022045	0.007983	0.224102	3.22856e-05	0.0378387	0.516288	0.0113404	0.150905
ENSRNOG00000016156	Nptxr	neuronal pentraxin receptor [Source:RefSeq peptide;Acc:NP_110468]	3.13325	0.000170761	0.00703355	0.20695	1.64081e-05	0.0378387	0.369182	0.000544151	0.141349
ENSRNOG00000015588	Nol3	nucleolar protein 3 [Source:RefSeq peptide;Acc:NP_445968]	3.1303	4.80572e-05	0.00361432	0.460537	0.00203107	0.0526252	0.583977	0.0150982	0.153321
ENSRNOG00000010691	Cmtm3	CKLF-like MARVEL transmembrane domain-containing protein 3 [Source:RefSeq peptide;Acc:NP_001099634]	3.12676	3.50984e-06	0.00150874	0.453748	0.000224807	0.0386973	0.755627	0.0919085	0.276079
ENSRNOG00000000413	Pln	Cardiac phospholamban [Source:UniProtKB/Swiss-Prot;Acc:P61016]	3.12655	0.000262864	0.00892975	0.427594	0.00347156	0.0614913	0.332879	0.000351947	0.141349
ENSRNOG00000019176	Kcne1l	potassium voltage-gated channel subfamily E member 1-like protein [Source:RefSeq peptide;Acc:NP_001094473]	3.12313	0.00283028	0.0346562	0.51122	0.0488483	0.185794	0.598101	0.101891	0.289026
ENSRNOG00000000805	Gja1	Gap junction alpha-1 protein [Source:UniProtKB/Swiss-Prot;Acc:P08050]	3.12308	9.29093e-05	0.00508434	0.333565	0.000171381	0.0386973	0.632363	0.0577875	0.228614
ENSRNOG00000043416	Bcl3	B-cell CLL/lymphoma 3 [Source:RefSeq peptide;Acc:NP_001102892]	3.1228	4.50922e-05	0.00350374	0.310836	5.39098e-05	0.0386973	0.565009	0.0106081	0.150074
ENSRNOG00000017703	Unc93b1	protein unc-93 homolog B1 [Source:RefSeq peptide;Acc:NP_001101983]	3.1217	3.23838e-05	0.00294304	0.471633	0.00198514	0.0525782	0.598471	0.0205752	0.165457
ENSRNOG00000006319	Cxcr6	C-X-C chemokine receptor type 6 [Source:RefSeq peptide;Acc:NP_001096057]	3.11574	0.00443047	0.0445709	0.36622	0.0114381	0.0964235	0.534271	0.0680478	0.244112
ENSRNOG00000000528	Fgd2	FYVE, RhoGEF and PH domain-containing protein 2 [Source:RefSeq peptide;Acc:NP_001101087]	3.11273	3.23195e-05	0.00294304	0.481677	0.00222323	0.0543721	0.601218	0.01589	0.156168
ENSRNOG00000024159	Fcer1g	High affinity immunoglobulin epsilon receptor subunit gamma [Source:UniProtKB/Swiss-Prot;Acc:P20411]	3.11084	3.3218e-05	0.00297565	0.487273	0.00300645	0.0586168	0.666709	0.0673948	0.24341
ENSRNOG00000005776	Bcl11b	B-cell lymphoma/leukemia 11B [Source:RefSeq peptide;Acc:NP_001101527]	3.10933	0.000404907	0.0115509	0.440576	0.00541241	0.0706027	0.445518	0.0042235	0.141349
ENSRNOG00000046007	Cldn3	Claudin-3 [Source:UniProtKB/Swiss-Prot;Acc:Q63400]	3.10817	0.00057245	0.0143255	0.374424	0.0024225	0.0551566	0.398571	0.0026635	0.141349
ENSRNOG00000004921	Nusap1	nucleolar and spindle-associated protein 1 [Source:RefSeq peptide;Acc:NP_001101232]	3.10806	0.00160863	0.0246419	0.329477	0.00246375	0.0553978	0.904538	0.709806	0.831787
ENSRNOG00000020652	Tgfb1	Transforming growth factor beta-1 Latency-associated peptide [Source:UniProtKB/Swiss-Prot;Acc:P17246]	3.10381	7.62758e-05	0.00457008	0.477582	0.00372651	0.0624234	0.600162	0.0283133	0.176977
ENSRNOG00000050819	Birc5	baculoviral IAP repeat-containing protein 5 [Source:RefSeq peptide;Acc:NP_071610]	3.09732	0.000176631	0.00707759	0.577258	0.0284026	0.144155	0.818914	0.365925	0.572309
ENSRNOG00000000699	Selplg	P-selectin glycoprotein ligand 1 precursor [Source:RefSeq peptide;Acc:NP_001013248]	3.09562	6.50063e-05	0.0041938	0.449628	0.00196553	0.052434	0.597193	0.0204718	0.165457
ENSRNOG00000015318	Heyl	hairy/enhancer-of-split related with YRPW motif-like protein [Source:RefSeq peptide;Acc:NP_001101447]	3.09006	9.74066e-07	0.00136993	0.558036	0.00120449	0.0453456	0.737791	0.0506768	0.21559
ENSRNOG00000025584	Agap2	Arf-GAP with GTPase, ANK repeat and PH domain-containing protein 2 [Source:UniProtKB/Swiss-Prot;Acc:Q8CGU4]	3.08419	0.000108908	0.00552956	0.428627	0.00180751	0.0502387	0.414302	0.000867184	0.141349
ENSRNOG00000019494	Psmb10	Proteasome subunit beta type-10 [Source:UniProtKB/Swiss-Prot;Acc:Q4KM35]	3.08391	0.000281472	0.00927078	0.458507	0.00655607	0.0760764	0.58814	0.0484639	0.212969
ENSRNOG00000002540	Rhoh	rho-related GTP-binding protein RhoH [Source:RefSeq peptide;Acc:NP_001013448]	3.07714	0.00432016	0.0439511	0.430074	0.0270116	0.139974	0.596377	0.118442	0.310724
ENSRNOG00000011774	Fblim1	filamin-binding LIM protein 1 [Source:RefSeq peptide;Acc:NP_001007555]	3.0753	0.000349411	0.0104334	0.361748	0.00107376	0.0449758	0.464936	0.00570232	0.141349
ENSRNOG00000021907	Parvg	gamma-parvin [Source:RefSeq peptide;Acc:NP_001124055]	3.06555	0.000711904	0.0161748	0.375348	0.0028653	0.057974	0.554958	0.0347159	0.188311
ENSRNOG00000002403	Fam129a	Protein Niban [Source:UniProtKB/Swiss-Prot;Acc:Q9ESN0]	3.06017	0.00348753	0.038686	0.255652	0.00120778	0.0453456	0.316273	0.00285497	0.141349
ENSRNOG00000007113	Myo1g	myosin-Ig [Source:RefSeq peptide;Acc:NP_001128315]	3.05719	0.000153794	0.00667581	0.455832	0.0035586	0.0617422	0.569243	0.01894	0.162521
ENSRNOG00000006940	Ncf4	neutrophil cytosol factor 4 [Source:RefSeq peptide;Acc:NP_001120776]	3.05332	8.35551e-05	0.00477765	0.412067	0.000914221	0.0445108	0.556445	0.0111655	0.150703
ENSRNOG00000009331	Hck	tyrosine-protein kinase HCK [Source:RefSeq peptide;Acc:NP_037317]	3.04555	3.34714e-05	0.00297938	0.468237	0.00146887	0.0470854	0.604535	0.0155673	0.155165
ENSRNOG00000039759	Gpr34	probable G-protein coupled receptor 34 [Source:RefSeq peptide;Acc:NP_001020096]	3.04552	0.000470198	0.012572	0.501211	0.0146133	0.107098	0.564584	0.0284535	0.177412
ENSRNOG00000018087	Vim	vimentin [Source:RefSeq peptide;Acc:NP_112402]	3.04464	0.000262827	0.00892975	0.36474	0.000682967	0.0441181	0.544487	0.0281315	0.176888
ENSRNOG00000001249	Col6a1	Protein Col6a1 [Source:UniProtKB/TrEMBL;Acc:D3ZUL3]	3.04414	2.34445e-05	0.00283751	0.491062	0.00235077	0.0551566	0.659885	0.0539342	0.221905
ENSRNOG00000010575	Dapp1	dual adapter for phosphotyrosine and 3-phosphotyrosine and 3-phosphoinositide [Source:RefSeq peptide;Acc:NP_001102038]	3.0384	0.00152017	0.0238857	0.339694	0.00273315	0.0570209	0.494266	0.02282	0.168945
ENSRNOG00000013914	Gpr132	probable G-protein coupled receptor 132 [Source:RefSeq peptide;Acc:NP_001164066]	3.03618	0.00239515	0.0314816	0.482811	0.0302313	0.148717	0.539545	0.0477533	0.211369
ENSRNOG00000012835	Espl1	separin [Source:RefSeq peptide;Acc:NP_001164073]	3.03507	0.000113984	0.00570486	0.404732	0.000876984	0.0445108	0.689918	0.080312	0.260135
ENSRNOG00000000137	Ly86	lymphocyte antigen 86 [Source:RefSeq peptide;Acc:NP_001099598]	3.03455	2.40091e-05	0.00283751	0.436981	0.000578485	0.0432756	0.609924	0.0146253	0.153321
ENSRNOG00000017259	Tacc3	transforming, acidic coiled-coil containing protein 3 [Source:RefSeq peptide;Acc:NP_001004424]	3.03372	4.19845e-05	0.00341312	0.488434	0.00261728	0.0562199	0.711067	0.0883331	0.27113
ENSRNOG00000014424	RGD1563354	Uncharacterized protein [Source:UniProtKB/TrEMBL;Acc:F1M4P5]	3.03245	0.000860282	0.0178818	0.607759	0.0830527	0.249584	1.00069	0.997931	0.998712
ENSRNOG00000014776	Adcy7	adenylate cyclase type 7 [Source:RefSeq peptide;Acc:NP_445848]	3.03052	0.000303938	0.00967394	0.304791	0.000286633	0.0411001	0.398819	0.00133597	0.141349
ENSRNOG00000005700	Nsg1	Neuron-specific protein family member 1 [Source:UniProtKB/Swiss-Prot;Acc:P02683]	3.02414	9.56639e-05	0.00511565	0.546938	0.0120935	0.0990945	0.643317	0.0438487	0.204708
ENSRNOG00000003572	Adamts2	A disintegrin and metalloproteinase with thrombospondin motifs 2 precursor [Source:RefSeq peptide;Acc:NP_001131094]	3.02359	0.00022854	0.00815785	0.449731	0.00446443	0.0671527	0.453992	0.0032111	0.141349
ENSRNOG00000023708	Tmem176a	Transmembrane protein 176A [Source:UniProtKB/Swiss-Prot;Acc:Q4G068]	3.0178	0.000123897	0.00589196	0.438136	0.00209604	0.0531531	0.612697	0.0527381	0.220022
ENSRNOG00000008465	Tmem176b	Transmembrane protein 176B [Source:UniProtKB/Swiss-Prot;Acc:Q925D4]	3.01394	2.38544e-05	0.00283751	0.448944	0.000734047	0.0441181	0.608022	0.0256556	0.172824
ENSRNOG00000014080	Kif23	kinesin-like protein KIF23 [Source:RefSeq peptide;Acc:NP_001101625]	3.0134	0.000214749	0.00790637	0.305065	0.000153415	0.0386973	0.524953	0.00996279	0.150074
ENSRNOG00000004441	Faim3	Fas apoptotic inhibitory molecule 3 [Source:UniProtKB/Swiss-Prot;Acc:Q5M871]	3.01052	0.000246704	0.00850631	0.434779	0.00303771	0.0586619	0.449116	0.0029775	0.141349
ENSRNOG00000017749	Nkg7	protein NKG7 [Source:RefSeq peptide;Acc:NP_598224]	3.00896	0.000511323	0.0133915	0.620498	0.071877	0.229016	0.627917	0.068744	0.244578
ENSRNOG00000005580	Itgb4	integrin beta-4 precursor [Source:RefSeq peptide;Acc:NP_037312]	3.00846	0.00240394	0.0315677	0.34745	0.00406948	0.0647434	0.38186	0.00568978	0.141349
ENSRNOG00000024365	Ect2	protein ECT2 [Source:RefSeq peptide;Acc:NP_001102017]	3.00675	0.000982691	0.0190366	0.447008	0.00920291	0.0891916	0.854311	0.535877	0.713353
ENSRNOG00000019675	Pycard	apoptosis-associated speck-like protein containing a CARD [Source:RefSeq peptide;Acc:NP_758825]	3.00481	0.000184401	0.00719928	0.428896	0.00207376	0.0531245	0.641615	0.0552065	0.224133
ENSRNOG00000013745	Ctrc	Chymotrypsin-C [Source:UniProtKB/Swiss-Prot;Acc:P55091]	2.99706	0.000341033	0.0102266	0.584686	0.0359353	0.160188	0.602044	0.0367	0.191519
ENSRNOG00000014371	Cdh13	cadherin-13 precursor [Source:RefSeq peptide;Acc:NP_620244]	2.99682	0.00333036	0.0378032	0.467459	0.031506	0.151555	0.434464	0.0160468	0.156237
ENSRNOG00000003546	Tnfrsf12a	tumor necrosis factor receptor superfamily member 12A precursor [Source:RefSeq peptide;Acc:NP_851600]	2.99662	0.000395579	0.0113771	0.405498	0.00252609	0.055948	0.608488	0.0641541	0.238675
ENSRNOG00000010332	Nipsnap3b	protein NipSnap homolog 3A [Source:RefSeq peptide;Acc:NP_001009422]	2.98196	8.35681e-05	0.00477765	0.377545	0.000359941	0.0416471	0.579278	0.0147461	0.153321
ENSRNOG00000011541	Cygb	Cytoglobin [Source:UniProtKB/Swiss-Prot;Acc:Q921A4]	2.97597	1.89849e-05	0.00259228	0.611965	0.0217647	0.126854	0.732257	0.136875	0.334947
ENSRNOG00000019609	B4galt2	beta-1,4-galactosyltransferase 2 [Source:RefSeq peptide;Acc:NP_001101435]	2.97152	7.6363e-05	0.00457008	0.486793	0.00320774	0.0596742	0.595509	0.0174169	0.159325
ENSRNOG00000019999	Lypd3	Ly6/PLAUR domain-containing protein 3 [Source:UniProtKB/Swiss-Prot;Acc:O55162]	2.96501	0.00250397	0.0323675	0.404733	0.0118437	0.0979824	0.371061	0.00431751	0.141349
ENSRNOG00000020936	Nradd	Death domain-containing membrane protein NRADD [Source:UniProtKB/Swiss-Prot;Acc:Q8K5A9]	2.96303	0.000207802	0.00775208	0.431377	0.00218984	0.0540313	0.548338	0.0142031	0.153321
ENSRNOG00000042825	Cd300le-ps1	Cd300 molecule-like family member E, pseudogene 1 precursor [Source:RefSeq peptide;Acc:NP_001189392]	2.96016	0.00248435	0.0322323	0.553607	0.0659557	0.218529	0.583581	0.0779578	0.256734
ENSRNOG00000046878	Shcbp1	Shc SH2-domain binding protein 1 [Source:MGI Symbol;Acc:MGI:1338802]	2.95291	0.000884781	0.0180649	0.272232	0.000456296	0.042499	0.553706	0.0292117	0.179717
ENSRNOG00000024733	Mnd1	Protein Mnd1 [Source:UniProtKB/TrEMBL;Acc:F1LWN6]	2.94102	0.000212374	0.00786699	0.624104	0.0466399	0.182816	0.624327	0.0386757	0.195147
ENSRNOG00000016890	Tppp3	Tubulin polymerization-promoting protein family member 3 [Source:UniProtKB/Swiss-Prot;Acc:Q5PPN5]	2.94004	0.000261718	0.00892975	0.497939	0.00867471	0.0872459	0.563823	0.0200439	0.164262
ENSRNOG00000015382	Arid5a	AT-rich interactive domain-containing protein 5A [Source:RefSeq peptide;Acc:NP_001030106]	2.93868	4.8593e-05	0.00361593	0.364845	0.000139514	0.0386973	0.473388	0.00124676	0.141349
ENSRNOG00000047367	Card14	caspase recruitment domain family, member 14 [Source:MGI Symbol;Acc:MGI:2386258]	2.93868	0.000151935	0.00667581	0.407392	0.000978769	0.0449758	0.726966	0.142703	0.342487
ENSRNOG00000011500	Pou2af1	POU domain class 2-associating factor 1 [Source:RefSeq peptide;Acc:NP_001103069]	2.92981	3.41773e-05	0.00302307	0.464727	0.00119477	0.0453456	0.548853	0.00468599	0.141349
ENSRNOG00000049918	Lrg1	leucine-rich alpha-2-glycoprotein precursor [Source:RefSeq peptide;Acc:NP_001009717]	2.92899	2.57915e-05	0.00292525	0.584077	0.00969757	0.0908093	0.692735	0.0528265	0.220022
ENSRNOG00000037118	I830077J02Rik	RIKEN cDNA I830077J02 gene [Source:MGI Symbol;Acc:MGI:3588284]	2.92891	0.0017283	0.0256944	0.425748	0.00934846	0.0893792	0.595063	0.0649996	0.239814
ENSRNOG00000016041	Zc3h12d	probable ribonuclease ZC3H12D [Source:RefSeq peptide;Acc:NP_001100939]	2.92841	0.00156885	0.0242464	0.284373	0.000820256	0.0445108	0.545988	0.0375114	0.193529
ENSRNOG00000050430	Vav1	proto-oncogene vav [Source:RefSeq peptide;Acc:NP_036891]	2.92807	0.000185048	0.00719928	0.467853	0.00402891	0.064585	0.526155	0.00866046	0.148598
ENSRNOG00000013380	Rhov	Rho-related GTP-binding protein RhoV [Source:UniProtKB/Swiss-Prot;Acc:Q9Z1Y0]	2.92353	0.000946695	0.0186475	0.502758	0.0186733	0.118994	0.501764	0.014908	0.153321
ENSRNOG00000028015	Pf4	Platelet factor 4 [Source:UniProtKB/Swiss-Prot;Acc:P06765]	2.91919	0.000537288	0.013764	0.586794	0.0443958	0.177997	0.486152	0.00835344	0.148277
ENSRNOG00000022764	Evi2a	protein EVI2A precursor [Source:RefSeq peptide;Acc:NP_001037752]	2.91629	0.00307029	0.036153	0.36235	0.00597178	0.0737451	0.591882	0.0910634	0.274537
ENSRNOG00000001692	Chaf1b	chromatin assembly factor 1 subunit B [Source:RefSeq peptide;Acc:NP_001019912]	2.91596	0.00134745	0.0223454	0.417348	0.00676964	0.0772794	0.489596	0.0149891	0.153321
ENSRNOG00000001252	Chst12	carbohydrate sulfotransferase 12 [Source:RefSeq peptide;Acc:NP_001032864]	2.91528	0.00117215	0.0208672	0.454086	0.010611	0.0939232	0.493519	0.0157143	0.155638
ENSRNOG00000003170	Nlrp3	NACHT, LRR and PYD domains-containing protein 3 [Source:RefSeq peptide;Acc:NP_001178571]	2.91185	0.000453765	0.0124038	0.402488	0.00243143	0.0552026	0.625563	0.0594152	0.231729
ENSRNOG00000012067	Fam111a	uncharacterized protein LOC499322 [Source:RefSeq peptide;Acc:NP_001102633]	2.91148	0.00452417	0.0451903	0.295912	0.00286134	0.057974	0.52386	0.0471218	0.210187
ENSRNOG00000042139	Clec4a1	C-type lectin domain family 4, member A1 [Source:RefSeq peptide;Acc:NP_001005890]	2.90667	0.00021312	0.00786699	0.463356	0.00355992	0.0617422	0.658864	0.0658674	0.241177
ENSRNOG00000028566	Pld4	phospholipase D4 [Source:RefSeq peptide;Acc:NP_001119760]	2.90396	0.000100184	0.00523279	0.496043	0.00437214	0.0664036	0.636025	0.0435763	0.204284
ENSRNOG00000009347	Arhgap25	rho GTPase-activating protein 25 [Source:RefSeq peptide;Acc:NP_001102717]	2.90299	3.72948e-05	0.00319826	0.483229	0.001654	0.0494323	0.642271	0.026633	0.17433
ENSRNOG00000010721	Dlgap5	disks large-associated protein 5 [Source:RefSeq peptide;Acc:NP_001129274]	2.90123	0.00260465	0.033016	0.2542	0.000759618	0.0445108	0.752355	0.312036	0.523934
ENSRNOG00000049782	Csf2ra	granulocyte-macrophage colony stimulating receptor alpha precursor [Source:RefSeq peptide;Acc:NP_001032749]	2.89454	4.52732e-06	0.00155298	0.469828	0.000238768	0.0391769	0.602608	0.00406762	0.141349
ENSRNOG00000002418	Tgfb2	transforming growth factor beta-2 precursor [Source:RefSeq peptide;Acc:NP_112393]	2.89371	2.69159e-05	0.00293359	0.347299	5.20841e-05	0.0386973	0.496856	0.00123395	0.141349
ENSRNOG00000021084	Mpeg1	macrophage-expressed gene 1 protein precursor [Source:RefSeq peptide;Acc:NP_072139]	2.89114	0.000934606	0.0185392	0.309233	0.000596734	0.0441181	0.405566	0.00292958	0.141349
ENSRNOG00000007731		uncharacterized protein LOC691995 [Source:RefSeq peptide;Acc:NP_001096823]	2.88929	0.00136613	0.0225243	0.36857	0.0029683	0.0586168	0.582096	0.0531621	0.220354
ENSRNOG00000048220	Clec12a	C-type lectin domain family 12 member A [Source:RefSeq peptide;Acc:NP_001128188]	2.88658	0.00211701	0.0291345	0.431118	0.0118013	0.0978043	0.577991	0.0639557	0.238244
ENSRNOG00000010663	Col6a5	collagen, type VI, alpha 5 [Source:MGI Symbol;Acc:MGI:3648134]	2.86857	0.000926843	0.0184112	0.846374	0.513497	0.709591	0.707338	0.177296	0.387711
ENSRNOG00000005871	Il1rn	Interleukin-1 receptor antagonist protein [Source:UniProtKB/Swiss-Prot;Acc:P25086]	2.86665	0.00221978	0.0297607	0.346575	0.00302032	0.0586168	0.434095	0.00922225	0.148757
ENSRNOG00000023262	Cenpm	centromere protein M [Source:RefSeq peptide;Acc:NP_001123976]	2.86578	0.00109204	0.020182	0.451759	0.0075149	0.0812372	0.728029	0.203532	0.41545
ENSRNOG00000011930	Rdh12	retinol dehydrogenase 12 precursor [Source:RefSeq peptide;Acc:NP_001101507]	2.85983	0.00273501	0.03404	0.510189	0.0319312	0.152437	0.35111	0.00256311	0.141349
ENSRNOG00000023881	Skap1	Src kinase-associated phosphoprotein 1 [Source:UniProtKB/Swiss-Prot;Acc:Q4V7G1]	2.85957	0.00469198	0.0462101	0.481549	0.0382119	0.164497	0.478278	0.0298465	0.18031
ENSRNOG00000014532	Lbp	lipopolysaccharide-binding protein precursor [Source:RefSeq peptide;Acc:NP_058904]	2.85854	0.000941232	0.0186025	0.456988	0.00925459	0.0892095	0.581322	0.0429566	0.203346
ENSRNOG00000007970	Plxnc1	plexin C1 [Source:MGI Symbol;Acc:MGI:1890127]	2.8572	0.00288256	0.0347985	0.362551	0.00525395	0.0703948	0.468989	0.0169606	0.15828
ENSRNOG00000006946	Arhgap9	rho GTPase-activating protein 9 isoform 2 [Source:RefSeq peptide;Acc:NP_001012198]	2.84089	2.65844e-05	0.00293359	0.561545	0.00539716	0.0706027	0.629742	0.0162002	0.156237
ENSRNOG00000008736	Slamf8	SLAM family member 8 precursor [Source:RefSeq peptide;Acc:NP_001099443]	2.83677	0.00119787	0.0211589	0.412076	0.00524012	0.0703948	0.536462	0.0262095	0.173493
ENSRNOG00000019183	Alox15	arachidonate 12-lipoxygenase, leukocyte-type [Source:RefSeq peptide;Acc:NP_112272]	2.83672	0.0020085	0.0283325	0.586655	0.0660053	0.218578	0.354092	0.00192549	0.141349
ENSRNOG00000000521	Cdkn1a	cyclin-dependent kinase inhibitor 1 [Source:RefSeq peptide;Acc:NP_542960]	2.83546	2.56634e-05	0.00292525	0.489674	0.00111709	0.0452826	0.899052	0.541105	0.717527
ENSRNOG00000013653	Pdlim7	PDZ and LIM domain protein 7 [Source:UniProtKB/Swiss-Prot;Acc:Q9Z1Z9]	2.83235	8.04224e-05	0.00468571	0.481481	0.00231292	0.0551566	0.579004	0.0136261	0.153321
ENSRNOG00000037282	Pdzd4	PDZ domain-containing protein 4 [Source:RefSeq peptide;Acc:NP_001129308]	2.83215	0.00139138	0.0227271	0.370806	0.00323398	0.0598938	0.372873	0.00190711	0.141349
ENSRNOG00000043387	Cpe	carboxypeptidase E [Source:MGI Symbol;Acc:MGI:101932]	2.83162	0.00034101	0.0102266	0.379815	0.000843452	0.0445108	0.660134	0.0809191	0.2612
ENSRNOG00000003348	Rasd1	Dexamethasone-induced Ras-related protein 1 [Source:UniProtKB/Swiss-Prot;Acc:Q9JKF8]	2.83068	0.00477501	0.0466359	0.275874	0.00177023	0.0498603	0.267387	0.000927188	0.141349
ENSRNOG00000026235	Hk3	Hexokinase-3 [Source:UniProtKB/Swiss-Prot;Acc:P27926]	2.8291	0.00304909	0.0359752	0.342704	0.00339284	0.0609924	0.691954	0.200965	0.412577
ENSRNOG00000016695	Mmp2	72 kDa type IV collagenase precursor [Source:RefSeq peptide;Acc:NP_112316]	2.82256	0.000264288	0.00893498	0.40445	0.00125361	0.0461157	0.561357	0.0164659	0.156237
ENSRNOG00000000456	Psmb8	Proteasome subunit beta type-8 [Source:UniProtKB/Swiss-Prot;Acc:P28064]	2.8204	0.00216605	0.0293198	0.377802	0.00423736	0.0659228	0.527372	0.0357491	0.189726
ENSRNOG00000010018	Clec4a3	C-type lectin domain family 4, member A3 [Source:RefSeq peptide;Acc:NP_001005891]	2.81972	0.000603047	0.0146776	0.38098	0.00143352	0.0468342	0.577548	0.0311678	0.182207
ENSRNOG00000015461	Serpine2	glia-derived nexin precursor [Source:RefSeq peptide;Acc:NP_062070]	2.81847	0.000403227	0.0115264	0.409097	0.00184733	0.0507438	0.487256	0.0066095	0.142298
ENSRNOG00000016701	Gng8	Guanine nucleotide-binding protein G(I)/G(S)/G(O) subunit gamma-8 [Source:UniProtKB/Swiss-Prot;Acc:P63077]	2.81647	0.00167106	0.0251625	0.488361	0.0189316	0.119719	0.590378	0.0597566	0.232432
ENSRNOG00000050869	Cebpd	CCAAT/enhancer-binding protein delta [Source:UniProtKB/Swiss-Prot;Acc:Q03484]	2.8076	0.00107314	0.0199639	0.446641	0.00757744	0.0815997	0.540382	0.0269034	0.174337
ENSRNOG00000017980	Itgal	integrin alpha L precursor [Source:RefSeq peptide;Acc:NP_001029170]	2.80691	0.000423856	0.0119838	0.444199	0.00359693	0.0618612	0.560173	0.0196126	0.163225
ENSRNOG00000009912	Fgr	Tyrosine-protein kinase Fgr [Source:UniProtKB/Swiss-Prot;Acc:Q6P6U0]	2.80211	0.000222298	0.00801642	0.480349	0.00460953	0.0678832	0.612872	0.0313725	0.18264
ENSRNOG00000008529	Foxs1	forkhead box protein S1 [Source:RefSeq peptide;Acc:NP_001012091]	2.79936	0.000895189	0.018115	0.618033	0.0716479	0.228753	0.863307	0.538653	0.715964
ENSRNOG00000001212	Dnmt3l	DNA (cytosine-5)-methyltransferase 3-like [Source:RefSeq peptide;Acc:NP_001003964]	2.79888	0.00370522	0.0401775	0.842606	0.546509	0.734458	0.976522	0.930251	0.965352
ENSRNOG00000009867	Tgfb3	Transforming growth factor beta-3 [Source:UniProtKB/Swiss-Prot;Acc:Q07258]	2.79548	0.000729145	0.0164435	0.506953	0.015584	0.109477	0.585638	0.0384537	0.194817
ENSRNOG00000004500	Myc	Myc proto-oncogene protein [Source:UniProtKB/Swiss-Prot;Acc:P09416]	2.79544	0.00082445	0.0175152	0.436296	0.00534579	0.0706027	0.539719	0.0215965	0.167993
ENSRNOG00000018635	Ccnb1	G2/mitotic-specific cyclin-B1 [Source:UniProtKB/Swiss-Prot;Acc:P30277]	2.79498	0.00294151	0.0351231	0.475221	0.0216085	0.126541	1.0699	0.799515	0.888896
ENSRNOG00000007300	C1qtnf6	Complement C1q tumor necrosis factor-related protein 6 [Source:UniProtKB/Swiss-Prot;Acc:Q3T1I2]	2.79082	0.000813654	0.0174174	0.480813	0.010169	0.0923517	0.570975	0.0321465	0.183841
ENSRNOG00000021513	Rtn4rl2	Reticulon-4 receptor-like 2 [Source:UniProtKB/Swiss-Prot;Acc:Q80WD1]	2.77583	0.00309932	0.0362335	0.406452	0.00899313	0.0883807	0.648316	0.128138	0.322271
ENSRNOG00000049766	Sctr	secretin receptor precursor [Source:RefSeq peptide;Acc:NP_112377]	2.77386	0.00237047	0.031275	0.392476	0.00520699	0.0703948	0.629987	0.102942	0.290484
ENSRNOG00000017628	Tagln	Transgelin [Source:UniProtKB/Swiss-Prot;Acc:P31232]	2.77286	0.00242532	0.0317983	0.436734	0.0108222	0.0947587	0.515695	0.0380587	0.194269
ENSRNOG00000017873	Sct	Secretin [Source:UniProtKB/Swiss-Prot;Acc:P11384]	2.76992	0.00288152	0.0347985	0.672723	0.164031	0.365889	0.59406	0.0696046	0.246141
ENSRNOG00000027204	Map6	Microtubule-associated protein 6 [Source:UniProtKB/Swiss-Prot;Acc:Q63560]	2.76057	0.000524414	0.0135576	0.580175	0.0319123	0.152399	0.631107	0.05447	0.222516
ENSRNOG00000009260	Cnr2	Cannabinoid receptor 2 [Source:UniProtKB/Swiss-Prot;Acc:Q9QZN9]	2.75962	0.000157991	0.00679278	0.513481	0.00567724	0.072049	0.641498	0.0390177	0.19605
ENSRNOG00000017445	Tubb2b	Tubulin beta-2B chain [Source:UniProtKB/Swiss-Prot;Acc:Q3KRE8]	2.75951	1.69452e-06	0.00150874	0.495443	0.000145281	0.0386973	0.65156	0.00569348	0.141349
ENSRNOG00000017854	Ucp2	Mitochondrial uncoupling protein 2 [Source:UniProtKB/Swiss-Prot;Acc:P56500]	2.75541	0.000415699	0.0117871	0.385661	0.000817484	0.0445108	0.604967	0.0517927	0.217957
ENSRNOG00000000907	Alox5ap	Arachidonate 5-lipoxygenase-activating protein [Source:UniProtKB/Swiss-Prot;Acc:P20291]	2.75292	2.2755e-05	0.00282202	0.480095	0.000738479	0.0441314	0.6013	0.00748834	0.146591
ENSRNOG00000012061	Prkcb	Protein kinase C beta type [Source:UniProtKB/Swiss-Prot;Acc:P68403]	2.75266	0.00064268	0.0152423	0.415699	0.00248768	0.0556594	0.457044	0.004045	0.141349
ENSRNOG00000012543	Mcm3	DNA replication licensing factor MCM3 [Source:RefSeq peptide;Acc:NP_001178734]	2.75164	0.000793502	0.0171851	0.442247	0.0050417	0.0700583	0.557261	0.0247609	0.172378
ENSRNOG00000003018	Olfml2b	olfactomedin-like protein 2B precursor [Source:RefSeq peptide;Acc:NP_001100665]	2.74933	0.000152296	0.00667581	0.396883	0.000502665	0.0426614	0.526261	0.00528438	0.141349
ENSRNOG00000036644	Tnfrsf22		2.746	0.00481805	0.0469259	0.491059	0.031386	0.151319	0.731261	0.282611	0.495503
ENSRNOG00000032778	Bub1	mitotic checkpoint serine/threonine-protein kinase BUB1 [Source:RefSeq peptide;Acc:NP_001099977]	2.74326	0.00540131	0.0499435	0.532924	0.0555491	0.198724	0.653095	0.158608	0.363064
ENSRNOG00000030530	Gzmm	granzyme M precursor [Source:RefSeq peptide;Acc:NP_476531]	2.743	0.00351761	0.0388623	0.548364	0.059098	0.205731	0.610039	0.0947502	0.279423
ENSRNOG00000019202	PVR	poliovirus receptor precursor [Source:RefSeq peptide;Acc:NP_058772]	2.74088	0.000647467	0.0153299	0.309604	0.000301445	0.0411001	0.532815	0.0147353	0.153321
ENSRNOG00000006108	Gngt2	guanine nucleotide binding protein, gamma transducing activity polypeptide 2 [Source:RefSeq peptide;Acc:NP_001129239]	2.73907	0.00257439	0.0327955	0.517523	0.0320765	0.152845	0.623004	0.0951956	0.28009
ENSRNOG00000001110	N4bp2l1	NEDD4-binding protein 2-like 1 [Source:RefSeq peptide;Acc:NP_001030299]	2.73761	0.00293973	0.0351231	0.433948	0.0128734	0.101259	0.608736	0.0824131	0.263089
ENSRNOG00000027096	Ctsw	cathepsin W precursor [Source:RefSeq peptide;Acc:NP_001019413]	2.73711	0.00083314	0.0176465	0.569165	0.0340765	0.156312	0.579338	0.0334143	0.185967
ENSRNOG00000039336	Hrct1	RCG54747; Uncharacterized protein [Source:UniProtKB/TrEMBL;Acc:D4AB67]	2.73087	0.000160677	0.00682707	0.460503	0.00194349	0.0523626	0.548423	0.00806401	0.148058
ENSRNOG00000038686	Ap1s2	AP-1 complex subunit sigma-2 [Source:RefSeq peptide;Acc:NP_001121003]	2.7304	0.000775265	0.0170364	0.346284	0.000753794	0.0445108	0.489907	0.00820893	0.148277
ENSRNOG00000004998	Jakmip1	Janus kinase and microtubule-interacting protein 1 [Source:UniProtKB/Swiss-Prot;Acc:Q3SWS9]	2.7266	0.00116247	0.0207738	0.561701	0.0364346	0.161163	0.65479	0.0898356	0.273199
ENSRNOG00000022565	Lrrc25	Protein Lrrc25 [Source:UniProtKB/TrEMBL;Acc:F1M277]	2.72194	0.000383114	0.0112487	0.50123	0.00795477	0.083275	0.568294	0.0178113	0.15992
ENSRNOG00000010319	Lcp1	plastin-2 [Source:RefSeq peptide;Acc:NP_001012044]	2.72158	0.00535403	0.0498747	0.393578	0.0096739	0.0908093	0.576184	0.10075	0.287882
ENSRNOG00000009572	Hgfac	hepatocyte growth factor activator precursor [Source:RefSeq peptide;Acc:NP_445772]	2.72124	0.000162309	0.00687566	0.481651	0.00301361	0.0586168	0.576516	0.0130548	0.152469
ENSRNOG00000018414	Csf1r	macrophage colony-stimulating factor 1 receptor precursor [Source:RefSeq peptide;Acc:NP_001025072]	2.71979	0.000467803	0.0125557	0.480859	0.00666925	0.0765684	0.567038	0.0278928	0.176784
ENSRNOG00000049361	Gas7	growth arrest-specific protein 7 [Source:RefSeq peptide;Acc:NP_445936]	2.7181	0.00459406	0.0457569	0.322311	0.00290612	0.057974	0.384078	0.00580152	0.141349
ENSRNOG00000015423	Ccna2	cyclin A2 [Source:RefSeq peptide;Acc:NP_446154]	2.7151	0.000461652	0.0124793	0.443315	0.00280887	0.0575859	0.815573	0.346038	0.554608
ENSRNOG00000003217	Lgals3bp	Galectin-3-binding protein [Source:UniProtKB/Swiss-Prot;Acc:O70513]	2.71297	0.00341767	0.0381574	0.464363	0.0192304	0.12047	0.623998	0.140842	0.34028
ENSRNOG00000003954	Il2rg	cytokine receptor common subunit gamma precursor [Source:RefSeq peptide;Acc:NP_543165]	2.7014	0.000792306	0.0171851	0.481987	0.00876333	0.0874753	0.635185	0.0651665	0.24012
ENSRNOG00000024931	Ccdc88b		2.70011	0.00126584	0.0216579	0.453788	0.00744275	0.0807676	0.518244	0.0165978	0.156455
ENSRNOG00000047800	C5ar1	C5a anaphylatoxin chemotactic receptor [Source:UniProtKB/Swiss-Prot;Acc:P97520]	2.69702	5.16311e-05	0.00370432	0.492216	0.00143029	0.0468342	0.503732	0.00135245	0.141349
ENSRNOG00000021161	Fermt3	fermitin family homolog 3 [Source:RefSeq peptide;Acc:NP_001121015]	2.69078	6.40377e-05	0.00415566	0.440736	0.000577847	0.0432756	0.612846	0.0140962	0.153321
ENSRNOG00000016978	AI467606	expressed sequence AI467606 [Source:MGI Symbol;Acc:MGI:2141979]	2.68998	0.000616731	0.0148777	0.43881	0.00359658	0.0618612	0.587149	0.0303731	0.181542
ENSRNOG00000000704	Cmklr1	chemokine-like receptor 1 [Source:RefSeq peptide;Acc:NP_071554]	2.68906	0.000561227	0.0141586	0.609854	0.0464266	0.182285	0.629448	0.052849	0.220022
ENSRNOG00000019838	Gmfg	glia maturation factor gamma [Source:RefSeq peptide;Acc:NP_851605]	2.68468	8.15074e-05	0.00471736	0.551981	0.00635512	0.0756802	0.708916	0.0776755	0.256554
ENSRNOG00000000459	Psmb9	proteasome subunit beta type-9 [Source:RefSeq peptide;Acc:NP_036840]	2.68438	0.00198122	0.0280427	0.411053	0.00511115	0.0700616	0.595056	0.071966	0.248851
ENSRNOG00000021814	Tnfrsf25	tumor necrosis factor receptor superfamily member 25 precursor [Source:RefSeq peptide;Acc:NP_001131116]	2.68339	0.00213768	0.0291945	0.466379	0.0130354	0.10185	0.473611	0.011787	0.151515
ENSRNOG00000008045	Slamf9	SLAM family member 9 precursor [Source:RefSeq peptide;Acc:NP_001099441]	2.68206	0.0042681	0.0436875	0.488971	0.0294558	0.147467	0.722894	0.256569	0.471316
ENSRNOG00000000499	Tcp11	T-complex protein 11 homolog [Source:UniProtKB/Swiss-Prot;Acc:Q5XI00]	2.68178	0.00510179	0.0485136	0.544497	0.05663	0.200508	0.578312	0.0715687	0.248467
ENSRNOG00000022426	C130050O18Rik	RIKEN cDNA C130050O18 gene [Source:MGI Symbol;Acc:MGI:2442694]	2.68145	0.00317705	0.0366246	0.473695	0.0186854	0.119005	0.497144	0.0203658	0.165457
ENSRNOG00000003259	C1qtnf1	Complement C1q tumor necrosis factor-related protein 1 [Source:UniProtKB/Swiss-Prot;Acc:Q5XIG2]	2.67814	0.000120697	0.00587288	0.457109	0.0011512	0.0452826	0.432026	0.000492084	0.141349
ENSRNOG00000011321	Rftn1	raft-linking protein [Source:RefSeq peptide;Acc:NP_001128483]	2.67707	3.4782e-05	0.00305587	0.449474	0.000375698	0.0416471	0.560836	0.00346936	0.141349
ENSRNOG00000023226	S100a10	Protein S100-A10 [Source:UniProtKB/Swiss-Prot;Acc:P05943]	2.67109	0.00220892	0.029719	0.449267	0.00999467	0.0916928	0.594834	0.0832308	0.263758
ENSRNOG00000000949	Flt3	FL cytokine receptor precursor [Source:RefSeq peptide;Acc:NP_001094292]	2.66931	0.00289164	0.0348484	0.442857	0.0119031	0.0981274	0.546603	0.0396863	0.196901
ENSRNOG00000047247	Ptprs	protein tyrosine phosphatase, receptor type, S [Source:MGI Symbol;Acc:MGI:97815]	2.66707	2.21644e-05	0.00282202	0.435157	0.000174776	0.0386973	0.486569	0.000441923	0.141349
ENSRNOG00000011864	Gm2a	ganglioside GM2 activator precursor [Source:RefSeq peptide;Acc:NP_758838]	2.66536	5.16866e-06	0.00160322	0.489787	0.000239563	0.0391769	0.630349	0.00938128	0.148757
ENSRNOG00000019112	Chp2	Calcineurin B homologous protein 2 [Source:UniProtKB/Swiss-Prot;Acc:Q810D1]	2.65866	0.00389126	0.0412434	0.327077	0.00266732	0.0565726	0.416976	0.00726197	0.145299
ENSRNOG00000013902	P2ry12	P2Y purinoceptor 12 [Source:UniProtKB/Swiss-Prot;Acc:Q9EPX4]	2.65808	0.00175574	0.0258293	0.351636	0.0017239	0.0495204	0.557399	0.0301191	0.180869
ENSRNOG00000016575	Tnfrsf1b	Tumor necrosis factor receptor superfamily member 1B [Source:UniProtKB/Swiss-Prot;Acc:Q80WY6]	2.658	0.000252126	0.00862749	0.476352	0.00307164	0.0589202	0.548801	0.00926972	0.148757
ENSRNOG00000028273	Tmem150b	transmembrane protein 150B [Source:RefSeq peptide;Acc:NP_001100946]	2.65569	0.00503198	0.0480949	0.45311	0.0203487	0.12309	0.677536	0.180728	0.39128
ENSRNOG00000005438	Pcsk2	Neuroendocrine convertase 2 [Source:UniProtKB/Swiss-Prot;Acc:P28841]	2.65469	0.00351033	0.0388468	0.331072	0.00205291	0.0527826	0.603532	0.0760798	0.254334
ENSRNOG00000001254	Col6a2	collagen, type VI, alpha 2 precursor [Source:RefSeq peptide;Acc:NP_001094211]	2.65318	6.36439e-05	0.00415566	0.557614	0.00707125	0.0786788	0.684494	0.0633744	0.237743
ENSRNOG00000033740	Lurap1l	Leucine rich adaptor protein 1-like [Source:UniProtKB/Swiss-Prot;Acc:Q5BJW5]	2.65183	0.00316526	0.0365486	0.319798	0.00146975	0.0470854	0.464245	0.0129997	0.152469
ENSRNOG00000011984	Cxcl14	C-X-C motif chemokine 14 precursor [Source:RefSeq peptide;Acc:NP_001013155]	2.64745	0.000312048	0.00971307	0.520753	0.00772455	0.0823639	0.505454	0.00468371	0.141349
ENSRNOG00000009113	Marcksl1	MARCKS-related protein [Source:UniProtKB/Swiss-Prot;Acc:Q9EPH2]	2.64274	0.000479135	0.0127383	0.387077	0.00100016	0.0449758	0.537481	0.0101074	0.150074
ENSRNOG00000019661	Gdf15	growth/differentiation factor 15 precursor [Source:RefSeq peptide;Acc:NP_062089]	2.64063	2.73543e-05	0.00293359	0.829077	0.292672	0.509934	0.9364	0.703557	0.828082
ENSRNOG00000013564	Dok3	Docking protein 3 [Source:UniProtKB/Swiss-Prot;Acc:B2RYG7]	2.63511	0.000168379	0.0069855	0.502191	0.00338814	0.0609924	0.497444	0.0023981	0.141349
ENSRNOG00000005378	Gna15	guanine nucleotide-binding protein subunit alpha-15 [Source:RefSeq peptide;Acc:NP_445994]	2.63387	0.00113018	0.0205257	0.438835	0.00451793	0.0675897	0.520645	0.0142527	0.153321
ENSRNOG00000016846	Pik3cd	phosphatidylinositol-4,5-bisphosphate 3-kinase catalytic subunit delta isoform [Source:RefSeq peptide;Acc:NP_001102448]	2.63354	3.98402e-05	0.00333519	0.568938	0.00507348	0.0700616	0.583021	0.00539103	0.141349
ENSRNOG00000017403	Apobr	apolipoprotein B-100 receptor [Source:RefSeq peptide;Acc:NP_001102624]	2.62916	0.000243516	0.00850631	0.466419	0.00254555	0.0561717	0.505263	0.00369644	0.141349
ENSRNOG00000039969	Dsc2	desmocollin-2 precursor [Source:RefSeq peptide;Acc:NP_001028860]	2.62464	8.46827e-06	0.00192288	0.398772	2.8152e-05	0.0378387	0.647536	0.0088083	0.148598
ENSRNOG00000007412	Dok1	Docking protein 1 [Source:UniProtKB/Swiss-Prot;Acc:Q4QQV2]	2.61997	3.07943e-05	0.00294304	0.401742	8.69456e-05	0.0386973	0.614759	0.0087263	0.148598
ENSRNOG00000008492	Ccdc19	coiled-coil domain-containing protein 19, mitochondrial [Source:RefSeq peptide;Acc:NP_001020053]	2.61568	0.00159097	0.0244807	0.473727	0.00956755	0.0902098	0.570703	0.0320948	0.183726
ENSRNOG00000016148	Gtse1	G2 and S phase-expressed protein 1 [Source:RefSeq peptide;Acc:NP_001123972]	2.61239	0.00134596	0.0223454	0.551791	0.0279102	0.142741	0.920466	0.717523	0.835713
ENSRNOG00000017511	Dcdc2	Doublecortin domain-containing protein 2 [Source:UniProtKB/Swiss-Prot;Acc:D3ZR10]	2.60933	4.03374e-05	0.00335683	0.306971	6.31967e-06	0.0365269	0.456378	0.000295727	0.141349
ENSRNOG00000016294	Cd4	T-cell surface glycoprotein CD4 [Source:UniProtKB/Swiss-Prot;Acc:P05540]	2.60226	0.000636405	0.0151445	0.469566	0.00488022	0.069496	0.522022	0.00976508	0.149587
ENSRNOG00000008030	Shc2	SHC-transforming protein 2 [Source:UniProtKB/Swiss-Prot;Acc:O70142]	2.60042	0.00142535	0.0229624	0.43516	0.00509056	0.0700616	0.530853	0.0182953	0.161118
ENSRNOG00000005935	A3galt2	Alpha-1,3-galactosyltransferase 2 [Source:UniProtKB/Swiss-Prot;Acc:A0A4Z3]	2.59826	0.00309602	0.0362335	0.310656	0.000962618	0.0447383	0.384661	0.00300494	0.141349
ENSRNOG00000013783	Efhd2	EF-hand domain-containing protein D2 [Source:UniProtKB/Swiss-Prot;Acc:Q4FZY0]	2.59581	7.35821e-06	0.00187351	0.484294	0.000208801	0.0386973	0.618594	0.00646938	0.142298
ENSRNOG00000026336	Fam70b	protein FAM70B [Source:RefSeq peptide;Acc:NP_001099564]	2.59311	0.000402305	0.0115235	0.501613	0.00572209	0.0720714	0.594346	0.0224125	0.168945
ENSRNOG00000014336	Mcm5	DNA replication licensing factor MCM5 [Source:RefSeq peptide;Acc:NP_001099640]	2.58354	0.000543998	0.0138853	0.45466	0.00309109	0.0589202	0.680078	0.0855677	0.266997
ENSRNOG00000014361	Edn1	Endothelin-1 [Source:UniProtKB/Swiss-Prot;Acc:P22388]	2.58219	0.000606497	0.0146812	0.521666	0.0113025	0.0962225	0.554239	0.0150812	0.153321
ENSRNOG00000020587	Efemp2	EGF-containing fibulin-like extracellular matrix protein 2 precursor [Source:RefSeq peptide;Acc:NP_001005907]	2.58156	6.88756e-05	0.00433692	0.674495	0.0487196	0.18549	0.80095	0.243556	0.457105
ENSRNOG00000014350	Cyr61	protein CYR61 precursor [Source:RefSeq peptide;Acc:NP_112617]	2.58034	6.74415e-05	0.00432678	0.633964	0.0256789	0.137162	0.649951	0.0318213	0.183445
ENSRNOG00000001752	Lrrc33	Leucine-rich repeat-containing protein 33 [Source:UniProtKB/Swiss-Prot;Acc:Q5BK65]	2.57811	0.000140411	0.00641147	0.452413	0.000936001	0.0445108	0.513117	0.00247501	0.141349
ENSRNOG00000003312	Chi3l1	Chitinase-3-like protein 1 [Source:UniProtKB/Swiss-Prot;Acc:Q9WTV1]	2.56716	0.00164378	0.0249702	0.502299	0.0164159	0.113062	0.520058	0.0150274	0.153321
ENSRNOG00000009336	Mapk15	Mitogen-activated protein kinase 15 [Source:UniProtKB/Swiss-Prot;Acc:Q9Z2A6]	2.56691	0.000873574	0.0180175	0.552308	0.0210895	0.124938	0.553562	0.0157033	0.155638
ENSRNOG00000019810	Des	desmin [Source:RefSeq peptide;Acc:NP_071976]	2.56603	0.00248342	0.0322323	0.429563	0.00633942	0.0756802	0.538294	0.0306189	0.181571
ENSRNOG00000003654	Cldn9	claudin-9 [Source:RefSeq peptide;Acc:NP_001011889]	2.5659	5.03493e-05	0.00365006	0.532487	0.00224427	0.054377	0.785248	0.15374	0.357228
ENSRNOG00000037239	Flna	filamin-A [Source:RefSeq peptide;Acc:NP_001128071]	2.564	0.00222973	0.0298373	0.359513	0.00106151	0.0449758	0.389287	0.00216772	0.141349
ENSRNOG00000004508	Pxdn	peroxidasin homolog precursor [Source:RefSeq peptide;Acc:NP_001258190]	2.56265	0.00155952	0.0241946	0.340378	0.00076612	0.0445108	0.516786	0.0145894	0.153321
ENSRNOG00000005008	Angpt4	angiopoietin-4 precursor [Source:RefSeq peptide;Acc:NP_001099996]	2.5535	0.00104316	0.0197927	0.583792	0.0358752	0.159971	0.623084	0.048057	0.21175
ENSRNOG00000010718	Gpr153	probable G-protein coupled receptor 153 [Source:RefSeq peptide;Acc:NP_001030027]	2.54968	0.00248763	0.0322451	0.324544	0.00144389	0.0468342	0.486081	0.0122347	0.152114
ENSRNOG00000021856	Lat2	linker for activation of T-cells family member 2 precursor [Source:RefSeq peptide;Acc:NP_776212]	2.53569	0.00286564	0.0347053	0.517386	0.0266536	0.139564	0.582492	0.0482929	0.212579
ENSRNOG00000042650	Adc	arginine decarboxylase [Source:MGI Symbol;Acc:MGI:2442093]	2.53037	0.000801049	0.0172262	0.689612	0.113372	0.298409	0.851591	0.459148	0.651676
ENSRNOG00000011973	Il7	interleukin-7 precursor [Source:RefSeq peptide;Acc:NP_037242]	2.52877	0.000797717	0.0171851	0.355039	0.00048319	0.0426614	0.646573	0.0603181	0.232684
ENSRNOG00000013548	Sepw1	selenoprotein W [Source:RefSeq peptide;Acc:NP_037159]	2.52457	0.00331516	0.0376915	0.625488	0.0983429	0.274097	0.80246	0.410331	0.612232
ENSRNOG00000022975	Nfam1	Nfat activating molecule with ITAM motif 1 [Source:MGI Symbol;Acc:MGI:1921289]	2.51913	0.00088012	0.0180175	0.463599	0.00490656	0.0697029	0.541674	0.0129188	0.152469
ENSRNOG00000006731	Spc25	Kinetochore protein Spc25 [Source:UniProtKB/Swiss-Prot;Acc:Q5M856]	2.51889	0.00363269	0.0396355	0.540148	0.0350521	0.158102	1.00031	0.998978	0.999333
ENSRNOG00000011668	Nfil3	Nuclear factor interleukin-3-regulated protein [Source:UniProtKB/Swiss-Prot;Acc:Q6IMZ0]	2.51184	0.000171331	0.00703355	0.471879	0.00128269	0.0462469	0.672911	0.0452157	0.207071
ENSRNOG00000018971	Mob3a	mps one binder kinase activator-like 2A [Source:RefSeq peptide;Acc:NP_001102204]	2.51001	2.84193e-05	0.00294304	0.519057	0.00101372	0.0449758	0.589201	0.00426758	0.141349
ENSRNOG00000005174	Tmem121	Protein Tmem121 [Source:UniProtKB/TrEMBL;Acc:D3ZMR5]	2.50799	0.000891429	0.0180649	0.643456	0.0656987	0.218024	0.814518	0.338834	0.549257
ENSRNOG00000001224	Itgb2	integrin beta 2 precursor [Source:RefSeq peptide;Acc:NP_001032869]	2.50414	0.000561477	0.0141586	0.476087	0.00404652	0.0645974	0.642658	0.0475994	0.211246
ENSRNOG00000027722	H1fx	Protein H1fx [Source:UniProtKB/TrEMBL;Acc:D3ZIX4]	2.50231	3.05791e-05	0.00294304	0.657384	0.0183315	0.118372	0.691237	0.0296623	0.180062
ENSRNOG00000031930	Bin2	Bridging integrator 2 [Source:UniProtKB/Swiss-Prot;Acc:Q68FR2]	2.49784	1.26825e-05	0.0021234	0.67468	0.0186141	0.118914	0.843811	0.262648	0.477184
ENSRNOG00000025735	Wdr86	WD repeat-containing protein 86 [Source:RefSeq peptide;Acc:NP_001103959]	2.49718	0.00168135	0.0252904	0.45065	0.00523759	0.0703948	0.625237	0.0575568	0.22817
ENSRNOG00000003648	Cldn6	claudin 6 precursor [Source:RefSeq peptide;Acc:NP_001095834]	2.48001	1.86428e-06	0.00150874	0.579406	0.000575847	0.0432756	0.706058	0.0115596	0.151515
ENSRNOG00000021390	Meis3	homeobox protein Meis3 [Source:RefSeq peptide;Acc:NP_001101942]	2.47432	1.7494e-05	0.00251056	0.502999	0.000406556	0.042499	0.596127	0.00281375	0.141349
ENSRNOG00000015997	Ccdc106	Protein Ccdc106 [Source:UniProtKB/TrEMBL;Acc:D4AAV8]	2.47147	2.20642e-05	0.00282202	0.582886	0.00313527	0.0593073	0.637266	0.00801792	0.147743
ENSRNOG00000010646	Tmem229b	transmembrane protein 229B [Source:RefSeq peptide;Acc:NP_001102829]	2.47014	0.000177644	0.00707759	0.458904	0.000911388	0.0445108	0.598668	0.0117566	0.151515
ENSRNOG00000007369	Shisa4	protein shisa-4 precursor [Source:RefSeq peptide;Acc:NP_001071294]	2.46801	4.92297e-05	0.00362793	0.54242	0.00218026	0.0539625	0.781516	0.138852	0.337857
ENSRNOG00000001375	Gal3st4	galactose-3-O-sulfotransferase 4 [Source:RefSeq peptide;Acc:NP_001102534]	2.46764	0.000692654	0.0159185	0.489484	0.00564881	0.0719609	0.33668	0.000140961	0.141349
ENSRNOG00000003209	Pcp4l1	Purkinje cell protein 4-like protein 1 [Source:RefSeq peptide;Acc:NP_001119565]	2.46211	4.1016e-05	0.00337339	0.39573	5.58332e-05	0.0386973	0.491254	0.000392056	0.141349
ENSRNOG00000009822	Tlr2	toll-like receptor 2 precursor [Source:RefSeq peptide;Acc:NP_942064]	2.4618	0.00422064	0.0433911	0.41717	0.00639268	0.0757858	0.607902	0.0731298	0.250304
ENSRNOG00000016488	Pltp	phospholipid transfer protein precursor [Source:RefSeq peptide;Acc:NP_001162015]	2.45388	0.000220804	0.007983	0.618866	0.025775	0.137415	0.581968	0.012054	0.152114
ENSRNOG00000015906	Tgif1	TGFB-induced factor homeobox 1 [Source:RefSeq peptide;Acc:NP_001015020]	2.45383	1.81994e-05	0.00254553	0.438018	6.44328e-05	0.0386973	0.646869	0.0109176	0.150277
ENSRNOG00000014117	Hmox1	Heme oxygenase 1 [Source:UniProtKB/Swiss-Prot;Acc:P06762]	2.45372	0.000189094	0.00727046	0.634796	0.0279108	0.142741	0.638263	0.0251213	0.172383
ENSRNOG00000013970	Cdt1	DNA replication factor Cdt1 [Source:RefSeq peptide;Acc:NP_001099662]	2.44727	0.000797916	0.0171851	0.617412	0.040906	0.170814	0.706344	0.109708	0.299639
ENSRNOG00000007541	Fhl3	four and a half LIM domains protein 3 [Source:RefSeq peptide;Acc:NP_001101449]	2.44203	0.00057806	0.0144146	0.482561	0.00386357	0.063851	0.642124	0.043415	0.20415
ENSRNOG00000016716	Armc3	Protein LOC100364294 [Source:UniProtKB/TrEMBL;Acc:D3ZPL8]	2.43293	0.00132001	0.0221271	0.526182	0.01386	0.104631	0.74072	0.180038	0.390521
ENSRNOG00000003650	Nt5c	5',3'-nucleotidase, cytosolic [Source:MGI Symbol;Acc:MGI:1354954]	2.42932	0.00094309	0.0186025	0.887964	0.582024	0.760672	0.936717	0.753241	0.859032
ENSRNOG00000002659	Ciita	MHC class II transactivator isoform 1 [Source:RefSeq peptide;Acc:NP_445981]	2.42888	0.000302188	0.00967394	0.477906	0.00203915	0.0526252	0.526899	0.0039481	0.141349
ENSRNOG00000004273	Ifitm1	interferon-induced transmembrane protein 1 [Source:RefSeq peptide;Acc:NP_001099784]	2.42862	0.000163962	0.00688448	0.492795	0.00161099	0.049041	0.544381	0.00419099	0.141349
ENSRNOG00000017496	Cnp	2',3'-cyclic-nucleotide 3'-phosphodiesterase [Source:UniProtKB/Swiss-Prot;Acc:P13233]	2.42308	0.00116936	0.0208552	0.479359	0.00561308	0.0718051	0.561888	0.0200868	0.16434
ENSRNOG00000003657	Pkmyt1	membrane-associated tyrosine- and threonine-specific cdc2-inhibitory kinase [Source:RefSeq peptide;Acc:NP_001099236]	2.42114	0.000764021	0.0168156	0.470353	0.00332391	0.0604414	0.631597	0.0402972	0.197911
ENSRNOG00000018257	Hpx	Hemopexin [Source:UniProtKB/Swiss-Prot;Acc:P20059]	2.41291	0.000399239	0.011459	0.381647	0.000339946	0.0416471	0.592413	0.0137894	0.153321
ENSRNOG00000020716	Axl	tyrosine-protein kinase receptor UFO isoform 1 precursor [Source:RefSeq peptide;Acc:NP_113982]	2.41252	0.00316345	0.0365486	0.366465	0.001708	0.0495204	0.470537	0.00860028	0.148277
ENSRNOG00000048217	Bbc3	bcl-2-binding component 3 [Source:RefSeq peptide;Acc:NP_776209]	2.41249	0.000966096	0.0188973	0.448087	0.00275169	0.0570209	0.6237	0.0397719	0.197012
ENSRNOG00000021157	Ctss	cathepsin S [Source:MGI Symbol;Acc:MGI:107341]	2.40797	0.00272795	0.0339972	0.463857	0.00801749	0.0835014	0.664405	0.128171	0.322295
ENSRNOG00000027903	Trim46	tripartite motif-containing 46 [Source:MGI Symbol;Acc:MGI:2673000]	2.40113	0.00214624	0.0292488	0.476035	0.00750669	0.0812109	0.703354	0.142216	0.341903
ENSRNOG00000022533	Micall2		2.40012	0.00287283	0.0347408	0.488677	0.012389	0.0999524	0.575747	0.0363678	0.190704
ENSRNOG00000028640	Siva1	Apoptosis regulatory protein Siva [Source:UniProtKB/Swiss-Prot;Acc:P59692]	2.39317	0.00012111	0.00587288	0.563217	0.00479669	0.0690488	0.566928	0.00400943	0.141349
ENSRNOG00000016595	Hhex	hematopoietically expressed homeobox [Source:RefSeq peptide;Acc:NP_077361]	2.39074	8.74296e-05	0.00493819	0.488922	0.000819069	0.0445108	0.593493	0.00585182	0.141349
ENSRNOG00000000569	MGC112715	platelet receptor Gi24 [Source:RefSeq peptide;Acc:NP_001037765]	2.3889	0.000171699	0.00703355	0.502902	0.00178959	0.0500373	0.595274	0.0102363	0.150074
ENSRNOG00000000525	Pi16	peptidase inhibitor 16 precursor [Source:RefSeq peptide;Acc:NP_001163952]	2.38507	0.00215304	0.0292628	0.547594	0.0239121	0.132868	0.597515	0.0407707	0.198752
ENSRNOG00000017602	Il34	Interleukin-34 [Source:UniProtKB/Swiss-Prot;Acc:Q4KM46]	2.38466	0.000123336	0.00589196	0.676445	0.0466057	0.182762	0.910462	0.618454	0.772875
ENSRNOG00000018434	Stab1	Protein 100363622 [Source:UniProtKB/TrEMBL;Acc:D3ZWH1]	2.38071	0.00151965	0.0238857	0.549473	0.0185219	0.118914	0.463112	0.00344876	0.141349
ENSRNOG00000025302	Cdca2	cell division cycle-associated protein 2 [Source:RefSeq peptide;Acc:NP_001100743]	2.37985	0.00538118	0.0498747	0.546711	0.0398537	0.168826	0.905225	0.687088	0.817116
ENSRNOG00000017869	Irf8	interferon regulatory factor 8 [Source:RefSeq peptide;Acc:NP_001008722]	2.37702	0.00141018	0.0227842	0.400065	0.00135644	0.0468342	0.50442	0.00697433	0.144458
ENSRNOG00000009427	Tbx21	T-box transcription factor TBX21 [Source:RefSeq peptide;Acc:NP_001100513]	2.37633	0.00140642	0.0227842	0.615476	0.0464814	0.182449	0.676655	0.084131	0.265058
ENSRNOG00000018058	Runx3	runt-related transcription factor 3 [Source:RefSeq peptide;Acc:NP_569109]	2.37548	0.00461179	0.0458376	0.43038	0.00938204	0.0895658	0.482463	0.012191	0.152114
ENSRNOG00000024818	Fam176b	uncharacterized protein LOC362597 [Source:RefSeq peptide;Acc:NP_001102149]	2.37518	0.000205309	0.0076826	0.644259	0.0311858	0.15072	0.665729	0.0407949	0.198801
ENSRNOG00000009068	Phlda3	Pleckstrin homology-like domain family A member 3 [Source:UniProtKB/Swiss-Prot;Acc:Q5PQT7]	2.37266	0.000462295	0.0124793	0.638889	0.0388231	0.166111	0.669577	0.0541384	0.222113
ENSRNOG00000020908	BC030867	cDNA sequence BC030867 [Source:MGI Symbol;Acc:MGI:2387601]	2.3726	0.00135856	0.0224258	0.54713	0.0154903	0.109374	0.900869	0.610552	0.767235
ENSRNOG00000016708	E2f1	Transcription factor E2F1 [Source:UniProtKB/Swiss-Prot;Acc:O09139]	2.37035	0.00128767	0.0218949	0.616738	0.0454631	0.180338	0.881119	0.549325	0.723532
ENSRNOG00000012582	Eif4ebp1	Eukaryotic translation initiation factor 4E-binding protein 1 [Source:UniProtKB/Swiss-Prot;Acc:Q62622]	2.36855	0.00326922	0.0373503	0.499549	0.013993	0.104847	0.568263	0.0331773	0.185611
ENSRNOG00000014838	Glipr2	Protein Glipr2 [Source:UniProtKB/TrEMBL;Acc:F1M5V2]	2.3627	0.00122013	0.0212956	0.363198	0.000680733	0.0441181	0.544314	0.0116129	0.151515
ENSRNOG00000008165	Tpx2	targeting protein for Xklp2 [Source:RefSeq peptide;Acc:NP_001101260]	2.36265	0.00271041	0.0338719	0.600259	0.051107	0.190808	0.919745	0.717174	0.835478
ENSRNOG00000000441	Gpsm3	G-protein-signaling modulator 3 [Source:UniProtKB/Swiss-Prot;Acc:Q6MG88]	2.36238	0.0028652	0.0347053	0.568439	0.0355969	0.159434	0.542768	0.0205636	0.165457
ENSRNOG00000016547	Rgs19	Regulator of G-protein signaling 19 [Source:UniProtKB/Swiss-Prot;Acc:O70521]	2.35931	0.00123867	0.021375	0.488021	0.00627515	0.0750901	0.559577	0.0153961	0.154225
ENSRNOG00000018992	Dpysl3	Dihydropyrimidinase-related protein 3 [Source:UniProtKB/Swiss-Prot;Acc:Q62952]	2.35906	0.00263634	0.0332533	0.292406	0.00030977	0.0411001	0.313336	0.000282657	0.141349
ENSRNOG00000014464	Tnfsf13b	tumor necrosis factor ligand superfamily member 13B [Source:RefSeq peptide;Acc:NP_001102582]	2.35721	0.00186148	0.0268786	0.541617	0.0190678	0.120159	0.758439	0.220602	0.434106
ENSRNOG00000031312	Tnfrsf1a	Tumor necrosis factor receptor superfamily member 1A [Source:UniProtKB/Swiss-Prot;Acc:P22934]	2.35302	4.76786e-05	0.00360512	0.578018	0.00371983	0.0624234	0.713738	0.0562914	0.225808
ENSRNOG00000020871	Ltbp4	latent transforming growth factor beta binding protein 4 precursor [Source:RefSeq peptide;Acc:NP_001163807]	2.35225	3.92192e-06	0.00150874	0.506798	7.37702e-05	0.0386973	0.66722	0.00779369	0.147743
ENSRNOG00000021220	Cpxm1	probable carboxypeptidase X1 precursor [Source:RefSeq peptide;Acc:NP_001099981]	2.35031	0.000864433	0.0179313	0.478404	0.00348391	0.0615337	0.518698	0.00563645	0.141349
ENSRNOG00000007302	Fbn1	fibrillin-1 precursor [Source:RefSeq peptide;Acc:NP_114013]	2.34538	0.00207738	0.0289556	0.372756	0.000991247	0.0449758	0.476771	0.00539607	0.141349
ENSRNOG00000028415	Cdc20	Cell division cycle protein 20 homolog [Source:UniProtKB/Swiss-Prot;Acc:Q62623]	2.34129	0.000103965	0.00535592	0.646427	0.0191984	0.120406	1.11544	0.489428	0.676207
ENSRNOG00000002309	Hlx	H2.0-like homeobox protein [Source:UniProtKB/Swiss-Prot;Acc:A0JPN1]	2.34121	0.000100585	0.00523279	0.74562	0.0944037	0.268322	0.805902	0.194088	0.40489
ENSRNOG00000007457	Serping1	Plasma protease C1 inhibitor [Source:UniProtKB/Swiss-Prot;Acc:Q6P734]	2.33942	0.000172312	0.00703355	0.53761	0.00301129	0.0586168	0.710211	0.0842194	0.265218
ENSRNOG00000014357	Gja4	Gap junction alpha-4 protein [Source:UniProtKB/Swiss-Prot;Acc:Q03190]	2.33656	5.06159e-05	0.00365057	0.569915	0.0025102	0.0559415	0.549836	0.00120276	0.141349
ENSRNOG00000016603	Rtn2	reticulon-2 [Source:RefSeq peptide;Acc:NP_963856]	2.32808	0.00338837	0.0381232	0.428054	0.00436227	0.0664036	0.460773	0.00573611	0.141349
ENSRNOG00000018865	Adamts12	A disintegrin and metalloproteinase with thrombospondin motifs 12 precursor [Source:RefSeq peptide;Acc:NP_001099890]	2.32457	0.000298504	0.00960678	0.374144	0.000128532	0.0386973	0.406556	0.000164471	0.141349
ENSRNOG00000017020	Inpp5d	phosphatidylinositol 3,4,5-trisphosphate 5-phosphatase 1 [Source:RefSeq peptide;Acc:NP_062184]	2.32405	0.000184821	0.00719928	0.532692	0.0028994	0.057974	0.605009	0.00946671	0.148757
ENSRNOG00000020653	S1pr2	Sphingosine 1-phosphate receptor 2 [Source:UniProtKB/Swiss-Prot;Acc:P47752]	2.32404	0.000223202	0.00802844	0.516398	0.00220042	0.0541973	0.573206	0.00559383	0.141349
ENSRNOG00000036672	Sectm1	secreted and transmembrane 1 precursor [Source:RefSeq peptide;Acc:NP_001013061]	2.32182	0.000900726	0.0181487	0.890003	0.570747	0.752365	1.09749	0.634864	0.784114
ENSRNOG00000004757	Tmem158	Transmembrane protein 158 [Source:UniProtKB/Swiss-Prot;Acc:Q91XV7]	2.32162	0.000809158	0.017374	0.393118	0.000676724	0.0441181	0.50724	0.00387213	0.141349
ENSRNOG00000025643	Ccdc13	coiled-coil domain containing 13 [Source:MGI Symbol;Acc:MGI:1920144]	2.31749	0.00137293	0.0226099	0.724577	0.150254	0.349653	0.774749	0.226186	0.439442
ENSRNOG00000006167	Rasal3	RAS protein activator like-3 [Source:RefSeq peptide;Acc:NP_001128034]	2.31747	6.79905e-05	0.00432678	0.532444	0.00135209	0.0468342	0.59495	0.0039892	0.141349
ENSRNOG00000001627	Abi3bp		2.31523	0.000587477	0.0145178	0.437599	0.00120433	0.0453456	0.356207	0.000100853	0.141349
ENSRNOG00000017819	Cd14	Monocyte differentiation antigen CD14 [Source:UniProtKB/Swiss-Prot;Acc:Q63691]	2.31307	0.00105614	0.0198499	0.361212	0.000319345	0.0415858	0.463298	0.00198216	0.141349
ENSRNOG00000011205	Ccl3	C-C motif chemokine 3 [Source:UniProtKB/Swiss-Prot;Acc:P50229]	2.31298	0.00181581	0.0264364	0.538128	0.0161041	0.111725	0.51509	0.00827083	0.148277
ENSRNOG00000030715	Cfh	complement factor H precursor [Source:RefSeq peptide;Acc:NP_569093]	2.30997	0.00460854	0.0458376	0.429312	0.00504615	0.0700583	0.35642	0.000926443	0.141349
ENSRNOG00000033235	Relb	avian reticuloendotheliosis viral (v-rel) oncogene related B [Source:MGI Symbol;Acc:MGI:103289]	2.30996	0.000144869	0.00653026	0.479344	0.000652297	0.0441181	0.553099	0.00270449	0.141349
ENSRNOG00000010497	RGD1305807	uncharacterized protein LOC298077 [Source:RefSeq peptide;Acc:NP_001020447]	2.3086	0.00385606	0.0410535	0.503556	0.016786	0.114204	0.740576	0.222846	0.436483
ENSRNOG00000043182	38961	septin-6 [Source:RefSeq peptide;Acc:NP_001166900]	2.30673	0.00250031	0.0323499	0.416421	0.00285345	0.057974	0.590962	0.0345373	0.187904
ENSRNOG00000008159	Msantd3	myb/SANT-like DNA-binding domain-containing protein 3 [Source:RefSeq peptide;Acc:NP_001102134]	2.3051	0.00244871	0.0320062	0.468069	0.00606123	0.0740217	0.621684	0.0513783	0.216769
ENSRNOG00000012881	Fgl2	fibrinogen-like 2 precursor [Source:RefSeq peptide;Acc:NP_445907]	2.30223	0.00494407	0.0475931	0.372978	0.00195678	0.052434	0.562691	0.0382156	0.194376
ENSRNOG00000021079	Fxyd1	Phospholemman [Source:UniProtKB/Swiss-Prot;Acc:O08589]	2.30194	0.00215351	0.0292628	0.696643	0.127475	0.319176	0.588759	0.0298841	0.180459
ENSRNOG00000016166	Pdlim1	PDZ and LIM domain protein 1 [Source:UniProtKB/Swiss-Prot;Acc:P52944]	2.30049	0.000381743	0.0112487	0.45801	0.000946194	0.0445108	0.639915	0.0276247	0.176214
ENSRNOG00000017440	Bgn	Biglycan [Source:UniProtKB/Swiss-Prot;Acc:P47853]	2.29925	0.00122195	0.0212956	0.546117	0.0119368	0.0982831	0.55187	0.0149092	0.153321
ENSRNOG00000005575	Abi3	ABI gene family member 3 [Source:RefSeq peptide;Acc:NP_001013136]	2.29543	0.000247296	0.00850631	0.668674	0.0371326	0.162625	0.708697	0.0619396	0.235879
ENSRNOG00000001111	Brca2	breast cancer type 2 susceptibility protein homolog [Source:RefSeq peptide;Acc:NP_113730]	2.29119	0.00211962	0.0291401	0.489221	0.00719049	0.0792532	0.522657	0.00979153	0.149587
ENSRNOG00000013320	RGD1561916		2.28953	0.00502321	0.048059	0.994764	0.982409	0.993	0.784812	0.317231	0.52944
ENSRNOG00000009848	Il18	Interleukin-18 [Source:UniProtKB/Swiss-Prot;Acc:P97636]	2.28939	0.00174582	0.0257911	0.46432	0.00398326	0.0642775	0.623335	0.0428464	0.20313
ENSRNOG00000013922	Dok2	docking protein 2 [Source:RefSeq peptide;Acc:NP_001099518]	2.28911	0.00112567	0.0204804	0.468772	0.00312458	0.0593038	0.477812	0.0026061	0.141349
ENSRNOG00000012062	Npc2	epididymal secretory protein E1 precursor [Source:RefSeq peptide;Acc:NP_775141]	2.28903	9.15138e-06	0.00193693	0.730784	0.036218	0.160938	0.785183	0.106959	0.295826
ENSRNOG00000012840	Sparc	SPARC [Source:UniProtKB/Swiss-Prot;Acc:P16975]	2.28482	4.33828e-05	0.0034471	0.567796	0.00170611	0.0495204	0.725217	0.060901	0.233637
ENSRNOG00000022807	Pced1b	PC-esterase domain-containing protein 1B [Source:UniProtKB/Swiss-Prot;Acc:Q2M1K5]	2.28411	0.0013943	0.0227271	0.451374	0.00267631	0.0565726	0.584212	0.0206813	0.165457
ENSRNOG00000009074	Trac	T cell receptor alpha constant [Source:MGI Symbol;Acc:MGI:4439838]	2.28186	0.00328656	0.0374571	0.511572	0.0153036	0.108951	0.607475	0.0468326	0.209663
ENSRNOG00000039544	Kcnd1	potassium voltage-gated channel subfamily D member 1 precursor [Source:RefSeq peptide;Acc:NP_001099218]	2.27786	0.00286536	0.0347053	0.415558	0.00261621	0.0562199	0.548338	0.0173405	0.159132
ENSRNOG00000049517	Tnfaip3	tumor necrosis factor, alpha-induced protein 3 [Source:MGI Symbol;Acc:MGI:1196377]	2.27756	0.00108058	0.0200756	0.444143	0.00163579	0.0493007	0.470058	0.00209702	0.141349
ENSRNOG00000018726	Elmo1	engulfment and cell motility protein 1 [Source:RefSeq peptide;Acc:NP_001101885]	2.27492	0.000747009	0.0166494	0.44015	0.00114439	0.0452826	0.512731	0.00353747	0.141349
ENSRNOG00000029308	Lrmp	lymphoid-restricted membrane protein [Source:MGI Symbol;Acc:MGI:108424]	2.27241	0.0027409	0.034053	0.453697	0.00497105	0.0699208	0.573914	0.0261888	0.17349
ENSRNOG00000042729	Efhc1	EF-hand domain (C-terminal) containing 1 [Source:RefSeq peptide;Acc:NP_001116419]	2.27015	0.00303577	0.035848	0.361306	0.00120133	0.0453456	0.604205	0.0397835	0.197012
ENSRNOG00000021644	Slc15a3	Solute carrier family 15 member 3 [Source:UniProtKB/Swiss-Prot;Acc:Q924V4]	2.26632	0.000146457	0.00655979	0.634796	0.0148259	0.107901	0.733443	0.0703323	0.246918
ENSRNOG00000025001	Pcolce	Procollagen C-endopeptidase enhancer 1 [Source:UniProtKB/Swiss-Prot;Acc:O08628]	2.26312	0.000693565	0.0159185	0.610804	0.0262712	0.138686	0.741297	0.156454	0.360716
ENSRNOG00000004147	Abca8a	Uncharacterized protein [Source:UniProtKB/TrEMBL;Acc:D3ZCF8]	2.25693	0.00169297	0.0253837	0.453341	0.00274268	0.0570209	0.689954	0.0985205	0.284773
ENSRNOG00000018794	Card9	caspase recruitment domain-containing protein 9 [Source:RefSeq peptide;Acc:NP_071639]	2.25442	0.00066445	0.0155231	0.594567	0.0175213	0.116455	0.709484	0.0847584	0.265967
ENSRNOG00000048915	Twf2	twinfilin, actin-binding protein, homolog 2 (Drosophila) [Source:MGI Symbol;Acc:MGI:1346078]	2.25324	0.000110133	0.00555166	0.566521	0.00313748	0.0593073	0.640857	0.0114577	0.150905
ENSRNOG00000012302	Gucy1a3	guanylate cyclase soluble subunit alpha-3 [Source:RefSeq peptide;Acc:NP_058786]	2.25221	0.00143004	0.0230115	0.496886	0.00542075	0.0706027	0.632797	0.042522	0.202678
ENSRNOG00000009012	Asb2	Ankyrin repeat and SOCS box protein 2 [Source:UniProtKB/Swiss-Prot;Acc:Q5U2S6]	2.24936	0.00114799	0.0206865	0.550808	0.0115568	0.0966262	0.604171	0.0223449	0.168945
ENSRNOG00000021086	Dtx4	protein deltex-4 precursor [Source:RefSeq peptide;Acc:NP_001041320]	2.24906	0.000272888	0.00911616	0.595502	0.0099117	0.0912291	0.699735	0.0516249	0.217446
ENSRNOG00000013747	Sh3bp2	SH3-domain binding protein 2 [Source:RefSeq peptide;Acc:NP_001094154]	2.24227	0.00104552	0.0197927	0.412315	0.000709532	0.0441181	0.552038	0.00860822	0.148277
ENSRNOG00000015941	Fkbp10	peptidyl-prolyl cis-trans isomerase FKBP10 precursor [Source:RefSeq peptide;Acc:NP_001014142]	2.24219	0.00141105	0.0227842	0.503289	0.00569506	0.072049	0.588396	0.0194782	0.163151
ENSRNOG00000008301	Tagln2	Transgelin-2 [Source:UniProtKB/Swiss-Prot;Acc:Q5XFX0]	2.23889	4.71484e-05	0.0035843	0.644355	0.00984125	0.0910292	0.742025	0.0752117	0.253603
ENSRNOG00000014227	Mrgprx3	Mas-related G-protein coupled receptor member A [Source:UniProtKB/Swiss-Prot;Acc:Q7TN49]	2.23846	0.0053837	0.0498747	0.481744	0.0115117	0.0965959	0.649614	0.0912036	0.274665
ENSRNOG00000018616	Cdc42ep5	cdc42 effector protein 5 [Source:RefSeq peptide;Acc:NP_001101939]	2.23476	9.39557e-05	0.0051019	0.504294	0.000587591	0.0437243	0.612357	0.00539768	0.141349
ENSRNOG00000024456	Radil	ras-associating and dilute domain-containing protein [Source:RefSeq peptide;Acc:NP_001032295]	2.22564	0.00502324	0.048059	0.544683	0.0310657	0.150647	0.706707	0.151438	0.354321
ENSRNOG00000000821	Tubb5	Tubulin beta-5 chain [Source:UniProtKB/Swiss-Prot;Acc:P69897]	2.2244	0.000180674	0.00714585	0.516546	0.00113368	0.0452826	0.671338	0.0355904	0.18941
ENSRNOG00000020560			2.2216	2.79581e-05	0.00293434	0.612233	0.00301724	0.0586168	0.867068	0.30107	0.513305
ENSRNOG00000030568	Rgs12	regulator of G-protein signaling 12 [Source:RefSeq peptide;Acc:NP_062212]	2.22117	0.000311701	0.00971307	0.523661	0.00236939	0.0551566	0.602048	0.00921249	0.148757
ENSRNOG00000018092	Cd83	CD83 antigen precursor [Source:RefSeq peptide;Acc:NP_001101880]	2.2207	0.000623514	0.0149018	0.49787	0.0023848	0.0551566	0.516976	0.00268517	0.141349
ENSRNOG00000012318	Aspm	asp (abnormal spindle) homolog, microcephaly associated [Source:RefSeq peptide;Acc:NP_001099425]	2.22028	0.00533726	0.0498097	0.609593	0.0616115	0.210364	0.704659	0.153994	0.357505
ENSRNOG00000009594	Snai1	zinc finger protein SNAI1 [Source:RefSeq peptide;Acc:NP_446257]	2.21904	0.00105396	0.0198433	0.526476	0.00686642	0.0776213	0.588509	0.0155554	0.155165
ENSRNOG00000028650	RGD1308350	RGD1308350 protein [Source:UniProtKB/TrEMBL;Acc:Q5I0K2]	2.2139	0.000920629	0.018374	0.524759	0.00543175	0.0706027	0.654862	0.0411368	0.199673
ENSRNOG00000000307	Mical1	Protein-methionine sulfoxide oxidase MICAL1 [Source:UniProtKB/Swiss-Prot;Acc:D3ZBP4]	2.2125	0.00134382	0.0223454	0.496294	0.00427973	0.0659257	0.567924	0.0123001	0.152114
ENSRNOG00000011292	Col1a2	collagen alpha-2(I) chain precursor [Source:RefSeq peptide;Acc:NP_445808]	2.2121	0.00164941	0.0249702	0.448603	0.00199581	0.0526252	0.546438	0.0111233	0.150277
ENSRNOG00000016071	Leprel2	prolyl 3-hydroxylase 3 [Source:RefSeq peptide;Acc:NP_001100090]	2.21083	0.000797889	0.0171851	0.571238	0.0116844	0.0971217	0.591091	0.014582	0.153321
ENSRNOG00000021687			2.20577	0.000325824	0.0100405	0.471689	0.000730022	0.0441181	0.590965	0.00704043	0.144736
ENSRNOG00000023428	Pik3r5	phosphoinositide 3-kinase regulatory subunit 5 [Source:RefSeq peptide;Acc:NP_001178852]	2.20354	0.00365335	0.03983	0.429316	0.0037328	0.0624234	0.437349	0.00267139	0.141349
ENSRNOG00000004763	Sirpa	Tyrosine-protein phosphatase non-receptor type substrate 1 [Source:UniProtKB/Swiss-Prot;Acc:P97710]	2.19548	7.70891e-05	0.00459399	0.608193	0.00542086	0.0706027	0.757669	0.0904516	0.274088
ENSRNOG00000012965	Themis2	uncharacterized protein LOC500561 [Source:RefSeq peptide;Acc:NP_001258409]	2.19424	0.00225627	0.030121	0.563882	0.0199986	0.122124	0.500621	0.00521972	0.141349
ENSRNOG00000007628	Ptp4a3	protein tyrosine phosphatase type IVA 3 [Source:RefSeq peptide;Acc:NP_001107877]	2.19089	0.000349003	0.0104334	0.796639	0.20527	0.415683	0.655131	0.0235736	0.170395
ENSRNOG00000017914	Prkcdbp	Protein kinase C delta-binding protein [Source:UniProtKB/Swiss-Prot;Acc:Q9Z1H9]	2.18995	0.000164476	0.00688448	0.566757	0.00337147	0.0608858	0.644178	0.0150767	0.153321
ENSRNOG00000012516	C7	complement component 7 [Source:MGI Symbol;Acc:MGI:88235]	2.18215	0.000793748	0.0171851	0.497803	0.00182158	0.0504122	0.591885	0.0161536	0.156237
ENSRNOG00000005037	Kif18a	kinesin-like protein KIF18A [Source:RefSeq peptide;Acc:NP_001131114]	2.18041	0.00368064	0.0399726	0.438971	0.00392088	0.0639933	0.449018	0.00301215	0.141349
ENSRNOG00000019965	Tgfb1i1	Transforming growth factor beta-1-induced transcript 1 protein [Source:UniProtKB/Swiss-Prot;Acc:Q99PD6]	2.17557	0.000150395	0.00667581	0.553053	0.0020836	0.0531531	0.592115	0.00385085	0.141349
ENSRNOG00000016643	Lpcat2	lysophosphatidylcholine acyltransferase 2 [Source:RefSeq peptide;Acc:NP_001258273]	2.17252	0.00140659	0.0227842	0.476042	0.00277341	0.0571925	0.673739	0.0610012	0.23383
ENSRNOG00000002052	Ccdc80	Coiled-coil domain-containing protein 80 [Source:UniProtKB/Swiss-Prot;Acc:Q6QD51]	2.17176	0.000329154	0.0100751	0.497713	0.00106472	0.0449758	0.759525	0.135349	0.332672
ENSRNOG00000002273	Naaa	N-acylethanolamine-hydrolyzing acid amidase N-acylethanolamine-hydrolyzing acid amidase subunit alpha N-acylethanolamine-hydrolyzing acid amidase subunit beta [Source:UniProtKB/Swiss-Prot;Acc:Q5KTC7]	2.16694	0.000777874	0.0170415	0.442219	0.000778869	0.0445108	0.562019	0.00647224	0.142298
ENSRNOG00000025948	RGD1311892	uncharacterized protein LOC289399 [Source:RefSeq peptide;Acc:NP_001127974]	2.16592	9.00547e-05	0.00496678	0.581456	0.00260805	0.0562199	0.817436	0.182076	0.392412
ENSRNOG00000007439	Unc13d	protein unc-13 homolog D [Source:RefSeq peptide;Acc:NP_620199]	2.16246	0.000465654	0.0125459	0.60542	0.0130707	0.101885	0.588358	0.00744708	0.146484
ENSRNOG00000012424	Adam23	disintegrin and metalloproteinase domain-containing protein 23 [Source:RefSeq peptide;Acc:NP_001025070]	2.16126	0.00278925	0.0343503	0.774076	0.255215	0.469256	0.715018	0.129786	0.324731
ENSRNOG00000024452	RGD1562390	Uncharacterized protein [Source:UniProtKB/TrEMBL;Acc:D3ZC15]	2.16018	0.00251745	0.0323879	0.614972	0.0406295	0.170257	0.60129	0.0279811	0.176888
ENSRNOG00000023148	Col11a1	Collagen alpha-1(XI) chain [Source:UniProtKB/Swiss-Prot;Acc:P20909]	2.14964	0.00374139	0.0403829	0.398954	0.00141685	0.0468342	0.684555	0.102068	0.289139
ENSRNOG00000017804	37135	Septin-1 [Source:UniProtKB/Swiss-Prot;Acc:Q5EB96]	2.14587	0.000175254	0.00707759	0.676103	0.0255788	0.136857	0.674662	0.020734	0.165457
ENSRNOG00000003870	C1qtnf2	complement C1q tumor necrosis factor-related protein 2 precursor [Source:RefSeq peptide;Acc:NP_001178847]	2.14386	0.000284844	0.00929968	0.555293	0.00318846	0.0596742	0.612975	0.00810188	0.148267
ENSRNOG00000050224	Stambpl1	STAM binding protein like 1 [Source:MGI Symbol;Acc:MGI:1923880]	2.14158	0.00397263	0.041726	0.461918	0.00509101	0.0700616	0.555423	0.0178802	0.15992
ENSRNOG00000042229	Gimap1	GTPase, IMAP family member 1 [Source:RefSeq peptide;Acc:NP_001030021]	2.137	0.00105996	0.0198499	0.651486	0.0414889	0.171942	0.688669	0.0610902	0.234107
ENSRNOG00000011680	Il16	pro-interleukin-16 [Source:RefSeq peptide;Acc:NP_001099219]	2.13329	0.00266599	0.0335372	0.566933	0.0193288	0.120765	0.620312	0.0357267	0.189726
ENSRNOG00000047867	Klhdc8b	Kelch domain-containing protein 8B [Source:UniProtKB/Swiss-Prot;Acc:Q5XIA9]	2.1319	2.19329e-05	0.00282202	0.548346	0.000376079	0.0416471	0.654912	0.00411836	0.141349
ENSRNOG00000018903	Pik3r1	phosphatidylinositol 3-kinase regulatory subunit alpha [Source:RefSeq peptide;Acc:NP_037137]	2.13111	0.00051071	0.0133915	0.366325	4.89757e-05	0.0386973	0.579258	0.00626371	0.141349
ENSRNOG00000036833	Zfp385a	zinc finger protein 385A isoform 3 [Source:RefSeq peptide;Acc:NP_001128561]	2.13016	6.78001e-06	0.00183373	0.829476	0.131905	0.325336	0.814228	0.0925013	0.277137
ENSRNOG00000005195	Cst3	Cystatin-C [Source:UniProtKB/Swiss-Prot;Acc:P14841]	2.12923	0.000330045	0.0100751	0.639357	0.0171732	0.115438	0.817262	0.272142	0.485611
ENSRNOG00000029207	Abcb4	multidrug resistance protein 3 [Source:RefSeq peptide;Acc:NP_036822]	2.1274	0.000309674	0.00971307	0.521696	0.0016843	0.0495204	0.80192	0.185079	0.395285
ENSRNOG00000031431	Cdca8	borealin [Source:RefSeq peptide;Acc:NP_001020221]	2.12496	4.927e-05	0.00362793	0.733275	0.0403512	0.169656	0.878684	0.346849	0.555274
ENSRNOG00000018646	Hbegf	Proheparin-binding EGF-like growth factor Heparin-binding EGF-like growth factor [Source:UniProtKB/Swiss-Prot;Acc:Q06175]	2.12478	0.00155646	0.0241879	0.402882	0.00048244	0.0426614	0.472059	0.00159673	0.141349
ENSRNOG00000013231	Ptafr	Platelet-activating factor receptor [Source:UniProtKB/Swiss-Prot;Acc:P46002]	2.12276	0.000135849	0.0062642	0.685833	0.0258004	0.137498	0.788963	0.126492	0.320726
ENSRNOG00000017022	Cerk	ceramide kinase [Source:RefSeq peptide;Acc:NP_001128333]	2.12151	0.000188137	0.00727046	0.496706	0.000517213	0.0427854	0.603451	0.00472632	0.141349
ENSRNOG00000003365	Cadm3	Cell adhesion molecule 3 [Source:UniProtKB/Swiss-Prot;Acc:Q1WIM3]	2.12014	0.00209612	0.0291015	0.786955	0.259948	0.474116	0.863155	0.459277	0.651728
ENSRNOG00000010457	Vash1	Protein Vash1 [Source:UniProtKB/TrEMBL;Acc:D4AE85]	2.11928	0.00526581	0.0493393	0.384792	0.00141437	0.0468342	0.460905	0.00441538	0.141349
ENSRNOG00000028036	Adamts7	A disintegrin and metalloproteinase with thrombospondin motifs 7 [Source:UniProtKB/Swiss-Prot;Acc:Q1EHB3]	2.11679	0.0011575	0.0207114	0.590046	0.0157853	0.110249	0.55251	0.00609775	0.141349
ENSRNOG00000020970	Rundc3a	Rap2 interacting protein [Source:RefSeq peptide;Acc:NP_942053]	2.11479	0.000563092	0.014167	0.641824	0.023484	0.131724	0.789826	0.182144	0.392412
ENSRNOG00000001645	Filip1l	Protein RGD1565927 [Source:UniProtKB/TrEMBL;Acc:D4A900]	2.11003	0.00210553	0.029117	0.441363	0.00150253	0.047809	0.431943	0.00084447	0.141349
ENSRNOG00000036942	Tnfrsf9	tumor necrosis factor receptor superfamily member 9 precursor [Source:RefSeq peptide;Acc:NP_001020944]	2.10338	0.00300239	0.0355434	0.951112	0.810567	0.905947	1.21811	0.327284	0.53848
ENSRNOG00000001260	Nudt1	7,8-dihydro-8-oxoguanine triphosphatase [Source:UniProtKB/Swiss-Prot;Acc:P53369]	2.09912	0.00192162	0.0274176	0.836048	0.37461	0.589584	0.829025	0.342207	0.551673
ENSRNOG00000015967	Sh3bgrl3	SH3 domain-binding glutamic acid-rich-like protein 3 [Source:RefSeq peptide;Acc:NP_001100158]	2.09502	0.00160878	0.0246419	0.660485	0.0560417	0.199436	0.696988	0.0934836	0.278002
ENSRNOG00000047811	Ier2	Immediate early response gene 2 protein [Source:UniProtKB/Swiss-Prot;Acc:Q6P7D3]	2.09395	0.000921054	0.018374	0.549451	0.00577629	0.0722621	0.603235	0.0123906	0.152114
ENSRNOG00000013215	Dctd	Deoxycytidylate deaminase [Source:UniProtKB/Swiss-Prot;Acc:Q5M9G0]	2.09338	0.000204323	0.0076826	0.493569	0.000444836	0.042499	0.633347	0.00843272	0.148277
ENSRNOG00000036859	Gdpd5	Putative uncharacterized protein RGD1559673_predicted; Uncharacterized protein [Source:UniProtKB/TrEMBL;Acc:G3V9L7]	2.09079	0.000624088	0.0149018	0.634652	0.0196174	0.121191	0.625969	0.0143491	0.153321
ENSRNOG00000042838	Junb	Transcription factor jun-B [Source:UniProtKB/Swiss-Prot;Acc:P24898]	2.08981	0.00164911	0.0249702	0.465499	0.00148906	0.0475095	0.58841	0.0161207	0.156237
ENSRNOG00000046360	Dact3	dapper homolog 3 [Source:RefSeq peptide;Acc:NP_001178876]	2.08959	0.000475423	0.0126876	0.609713	0.0116356	0.09683	0.569169	0.00384363	0.141349
ENSRNOG00000024846	Ier5l	Immediate early response gene 5-like protein [Source:UniProtKB/Swiss-Prot;Acc:Q5PQP0]	2.08818	0.00079307	0.0171851	0.59004	0.0103339	0.0930446	0.569355	0.0056589	0.141349
ENSRNOG00000019138	Clec11a	C-type lectin domain family 11 member A [Source:UniProtKB/Swiss-Prot;Acc:O88201]	2.08777	0.00140798	0.0227842	0.5696	0.0116169	0.0967318	0.709592	0.0836896	0.264022
ENSRNOG00000010986	Cmtm7	CKLF-like MARVEL transmembrane domain-containing protein 7 [Source:RefSeq peptide;Acc:NP_001102770]	2.08604	0.00173454	0.0256961	0.502266	0.00387478	0.0638861	0.636598	0.0312237	0.182363
ENSRNOG00000014835	Il1rl1	interleukin-1 receptor-like 1 isoform Fit-1M precursor [Source:RefSeq peptide;Acc:NP_001121161]	2.08597	0.00449678	0.0449486	0.603247	0.0432352	0.175803	0.879607	0.546223	0.721187
ENSRNOG00000012611	Lpxn	leupaxin [Source:RefSeq peptide;Acc:NP_001009649]	2.08514	0.000811565	0.0173992	0.495574	0.00164149	0.049329	0.612346	0.0128255	0.152378
ENSRNOG00000003148	Timp2	Metalloproteinase inhibitor 2 [Source:UniProtKB/Swiss-Prot;Acc:P30121]	2.08401	0.000395181	0.0113771	0.619126	0.0123146	0.0998613	0.623734	0.0123081	0.152114
ENSRNOG00000014170	Dbn1	Drebrin [Source:UniProtKB/Swiss-Prot;Acc:Q07266]	2.07895	0.000754637	0.0167158	0.623709	0.0185008	0.118914	0.64171	0.0215326	0.167993
ENSRNOG00000036832	Itga5	integrin alpha-5 [Source:RefSeq peptide;Acc:NP_001101588]	2.07817	0.000172538	0.00703355	0.55894	0.00170235	0.0495204	0.569467	0.00162939	0.141349
ENSRNOG00000013452	Rcn1	reticulocalbin-1 precursor [Source:RefSeq peptide;Acc:NP_001102056]	2.07275	0.000703988	0.0160729	0.453798	0.000414842	0.042499	0.68431	0.0484743	0.212969
ENSRNOG00000009227	Aplnr	Apelin receptor [Source:UniProtKB/Swiss-Prot;Acc:Q9JHG3]	2.07236	2.42708e-05	0.00284233	0.545938	0.000229483	0.0386973	0.70277	0.0110907	0.150277
ENSRNOG00000003721	Paqr4	progestin and adipoQ receptor family member 4 [Source:RefSeq peptide;Acc:NP_001017377]	2.07195	0.000456134	0.0124038	0.619711	0.0124214	0.0999969	0.620537	0.0100311	0.150074
ENSRNOG00000000816	Ppp1r18	rno-mir-6328 [Source:miRBase;Acc:MI0021852]	2.0695	0.000886839	0.0180649	0.488888	0.00138389	0.0468342	0.609893	0.012955	0.152469
ENSRNOG00000020942	Plekha4	Pleckstrin homology domain-containing family A member 4 [Source:UniProtKB/Swiss-Prot;Acc:P60669]	2.06847	0.00103943	0.0197816	0.559129	0.00692167	0.0778896	0.618459	0.0161388	0.156237
ENSRNOG00000003300	Btg2	Protein BTG2 [Source:UniProtKB/Swiss-Prot;Acc:P27049]	2.06793	0.00251936	0.0323879	0.403258	0.000471091	0.0426614	0.538393	0.00793629	0.147743
ENSRNOG00000031041	Rps4y2	ribosomal protein S4, Y-linked 2 [Source:RefSeq peptide;Acc:NP_001103082]	2.05971	0.00280758	0.0345155	0.893755	0.583491	0.761844	0.793609	0.257753	0.472688
ENSRNOG00000036648	6430531B16Rik	RIKEN cDNA 6430531B16 gene [Source:MGI Symbol;Acc:MGI:2685939]	2.05874	0.0034879	0.038686	0.812028	0.327958	0.544108	0.90538	0.625148	0.777081
ENSRNOG00000008257	Mfap2	microfibrillar-associated protein 2 precursor [Source:RefSeq peptide;Acc:NP_001101459]	2.05782	0.001805	0.0263063	0.581872	0.0146089	0.107098	0.48115	0.001605	0.141349
ENSRNOG00000010311	Dzip1	DAZ interacting protein 1 [Source:MGI Symbol;Acc:MGI:1914311]	2.05637	0.0032392	0.0371583	0.35731	0.000307663	0.0411001	0.452375	0.00158461	0.141349
ENSRNOG00000000502	Def6	differentially expressed in FDCP 6 homolog [Source:RefSeq peptide;Acc:NP_001178646]	2.05604	0.00121964	0.0212956	0.503317	0.00263457	0.0563109	0.580586	0.00855375	0.148277
ENSRNOG00000005387	Rbm3	putative RNA-binding protein 3 [Source:RefSeq peptide;Acc:NP_446148]	2.05281	5.80264e-05	0.00396157	0.614882	0.00280276	0.0575445	0.814701	0.164795	0.370948
ENSRNOG00000020482	Nfatc4	nuclear factor of activated T-cells, cytoplasmic 4 [Source:RefSeq peptide;Acc:NP_001100734]	2.05209	0.00157626	0.0243343	0.777744	0.198211	0.407907	0.702086	0.0722354	0.249141
ENSRNOG00000013167	Hmgb2	High mobility group protein B2 [Source:UniProtKB/Swiss-Prot;Acc:P52925]	2.05078	0.00347282	0.0385796	0.424825	0.00138936	0.0468342	0.702659	0.102157	0.289139
ENSRNOG00000008937	Csrp1	Cysteine and glycine-rich protein 1 [Source:UniProtKB/Swiss-Prot;Acc:P47875]	2.04478	0.000391766	0.0113771	0.548622	0.00166931	0.0495204	0.581216	0.00440504	0.141349
ENSRNOG00000020684	Vat1	Synaptic vesicle membrane protein VAT-1 homolog [Source:UniProtKB/Swiss-Prot;Acc:Q3MIE4]	2.0429	0.000523567	0.0135576	0.762111	0.130652	0.323584	0.856877	0.394572	0.598303
ENSRNOG00000018441	Ggt7	Gamma-glutamyltransferase 7 Gamma-glutamyltransferase 7 heavy chain Gamma-glutamyltransferase 7 light chain [Source:UniProtKB/Swiss-Prot;Acc:Q99MZ4]	2.0421	0.00465849	0.0460739	0.456613	0.00363306	0.062009	0.506752	0.00613064	0.141349
ENSRNOG00000019308	Arrb2	Beta-arrestin-2 [Source:UniProtKB/Swiss-Prot;Acc:P29067]	2.04077	3.02482e-05	0.00294304	0.64199	0.00309464	0.0589202	0.699048	0.010355	0.150074
ENSRNOG00000017690	Ccsap	centriole, cilia and spindle-associated protein [Source:RefSeq peptide;Acc:NP_001100911]	2.0377	0.000729575	0.0164435	0.569899	0.00553448	0.0714101	0.589042	0.00611986	0.141349
ENSRNOG00000019311	Nfkb2	nuclear factor NF-kappa-B p100 subunit [Source:RefSeq peptide;Acc:NP_001008350]	2.03637	1.74044e-05	0.00251056	0.581878	0.000412971	0.042499	0.645314	0.00231332	0.141349
ENSRNOG00000017930	Lpcat1	Lysophosphatidylcholine acyltransferase 1 [Source:UniProtKB/Swiss-Prot;Acc:Q1HAQ0]	2.02727	0.000220698	0.007983	0.542984	0.00102682	0.0449758	0.630563	0.00637328	0.142298
ENSRNOG00000007728	Gsdmd	gasdermin-D [Source:RefSeq peptide;Acc:NP_001124025]	2.01733	0.000656154	0.0154317	0.547306	0.00292824	0.0581677	0.631136	0.0126399	0.152328
ENSRNOG00000020839	Lrfn3	Leucine-rich repeat and fibronectin type-III domain-containing protein 3 [Source:UniProtKB/Swiss-Prot;Acc:B0BNK7]	2.01684	0.00257917	0.0328267	0.868994	0.481199	0.682354	0.984231	0.933272	0.966318
ENSRNOG00000027552	Tapbpl	tapasin-related protein precursor [Source:RefSeq peptide;Acc:NP_001100092]	2.01472	0.00211714	0.0291345	0.45156	0.00107878	0.0449758	0.583711	0.0121384	0.152114
ENSRNOG00000007805	Mybl2	myb-related protein B [Source:RefSeq peptide;Acc:NP_001100006]	2.01244	0.00172795	0.0256944	0.635109	0.0278315	0.142595	0.939074	0.721194	0.838047
ENSRNOG00000012074	Ifngr1	interferon gamma receptor 1 precursor [Source:RefSeq peptide;Acc:NP_446235]	2.00934	8.97169e-05	0.00496678	0.674971	0.0127205	0.101131	0.80524	0.147964	0.349113
ENSRNOG00000039025			2.00895	0.00283627	0.0346562	0.63478	0.0380528	0.164306	0.604473	0.0198699	0.163708
ENSRNOG00000008005	Akna	AT-hook-containing transcription factor [Source:RefSeq peptide;Acc:NP_001102138]	2.00775	0.00132479	0.0221808	0.501801	0.00196423	0.052434	0.573819	0.00654358	0.142298
ENSRNOG00000009850	St3gal4	CMP-N-acetylneuraminate-beta-galactosamide-alpha-2,3-sialyltransferase 4 [Source:UniProtKB/Swiss-Prot;Acc:P61131]	2.00249	0.00289637	0.0348754	0.467965	0.00210511	0.0531531	0.566557	0.0103312	0.150074
ENSRNOG00000048987	Sfta2	surfactant associated protein G precursor [Source:RefSeq peptide;Acc:NP_001159492]	1.99908	0.00209926	0.0291163	0.81394	0.29098	0.508502	0.836275	0.339513	0.549715
ENSRNOG00000043044	Cnn2	calponin 2 [Source:MGI Symbol;Acc:MGI:105093]	1.99723	0.00422721	0.043427	0.447727	0.00211453	0.0532	0.548785	0.0102	0.150074
ENSRNOG00000001030	Tsc22d1	TSC22 domain family protein 1 [Source:UniProtKB/Swiss-Prot;Acc:P62501]	1.99305	0.00066602	0.0155338	0.638526	0.0148674	0.107901	0.871145	0.441141	0.637832
ENSRNOG00000017945	Serf1		1.98988	0.000859922	0.0178818	0.674015	0.0340318	0.15626	0.882109	0.445008	0.64044
ENSRNOG00000021166	Ecm1	Extracellular matrix protein 1 [Source:UniProtKB/Swiss-Prot;Acc:Q62894]	1.98665	0.000997609	0.0192299	0.908441	0.595583	0.77096	0.820884	0.274505	0.487696
ENSRNOG00000017850	Dctpp1	dCTP pyrophosphatase 1 [Source:UniProtKB/Swiss-Prot;Acc:Q91VC0]	1.98609	0.00261074	0.033049	0.751901	0.158311	0.358822	0.882389	0.507987	0.690674
ENSRNOG00000019907	Nfkbie	NF-kappa-B inhibitor epsilon [Source:RefSeq peptide;Acc:NP_954542]	1.98591	0.00120377	0.0211849	0.531654	0.0030217	0.0586168	0.557927	0.00393605	0.141349
ENSRNOG00000020249	P4htm	Protein P4htm; Similar to prolyl-4-hydroxylase-alpha NE2 CG9720-PA (Predicted) [Source:UniProtKB/TrEMBL;Acc:D3ZJG3]	1.97426	0.00468291	0.0462101	0.552983	0.0131687	0.102154	0.482099	0.00290972	0.141349
ENSRNOG00000039861	4930404N11Rik	RIKEN cDNA 4930404N11 gene [Source:MGI Symbol;Acc:MGI:1921072]	1.97377	0.000191828	0.00733115	0.651349	0.00911996	0.088783	0.857571	0.279398	0.491981
ENSRNOG00000011683	Fes	tyrosine-protein kinase Fes/Fps [Source:RefSeq peptide;Acc:NP_001101958]	1.97229	0.00387407	0.0411828	0.468145	0.00234424	0.0551566	0.564431	0.0110471	0.150277
ENSRNOG00000026293	Jun	Transcription factor AP-1 [Source:UniProtKB/Swiss-Prot;Acc:P17325]	1.97002	0.000432176	0.0120762	0.60461	0.00571085	0.0720714	0.810227	0.20878	0.421093
ENSRNOG00000020783	Ntf4	Neurotrophin-4 [Source:UniProtKB/Swiss-Prot;Acc:P34131]	1.96901	0.00412064	0.0427442	0.435616	0.00129488	0.0462469	0.556461	0.0097202	0.149404
ENSRNOG00000005153	4930427A07Rik	RIKEN cDNA 4930427A07 gene [Source:MGI Symbol;Acc:MGI:2144738]	1.96476	0.000604789	0.0146776	0.897208	0.501802	0.69937	0.837778	0.267779	0.481406
ENSRNOG00000010747	Dap	Death-associated protein 1 [Source:UniProtKB/Swiss-Prot;Acc:Q9QX67]	1.96273	0.00103469	0.0197179	1.07793	0.67848	0.826088	1.05905	0.757021	0.861526
ENSRNOG00000020150	Il18bp	interleukin-18-binding protein precursor [Source:RefSeq peptide;Acc:NP_445826]	1.96081	0.0021017	0.029117	0.623989	0.0221492	0.127948	0.722612	0.0875377	0.269748
ENSRNOG00000042254	Flt3l	FMS-like tyrosine kinase 3 ligand [Source:MGI Symbol;Acc:MGI:95560]	1.96038	0.0020351	0.0285772	0.501459	0.00238223	0.0551566	0.579577	0.00819283	0.148277
ENSRNOG00000049393	Cebpb	CCAAT/enhancer-binding protein beta [Source:UniProtKB/Swiss-Prot;Acc:P21272]	1.9601	0.000481462	0.012776	0.708102	0.0428686	0.174958	0.732808	0.0563999	0.22583
ENSRNOG00000026748	Dennd2a	Protein Dennd2a [Source:UniProtKB/TrEMBL;Acc:D3ZLQ1]	1.95734	0.00146934	0.0234828	0.50122	0.00175795	0.0498603	0.648154	0.0232146	0.169774
ENSRNOG00000017510	Mfge8	Lactadherin [Source:UniProtKB/Swiss-Prot;Acc:P70490]	1.95096	0.00108264	0.0200874	0.772383	0.156692	0.356703	0.766028	0.149622	0.351299
ENSRNOG00000025843	Ccdc102a	coiled-coil domain-containing protein 102A [Source:RefSeq peptide;Acc:NP_001101907]	1.95063	0.00120656	0.0211849	0.559647	0.00452292	0.0675897	0.608511	0.00920904	0.148757
ENSRNOG00000020032	Impdh1	Inosine-5'-monophosphate dehydrogenase 1 [Source:UniProtKB/Swiss-Prot;Acc:D3ZLZ7]	1.93612	0.000855763	0.0178818	0.571988	0.00425004	0.0659257	0.676116	0.0252127	0.172383
ENSRNOG00000016825	Cd3eap	DNA-directed RNA polymerase I subunit RPA34 [Source:RefSeq peptide;Acc:NP_001102886]	1.9357	0.00152984	0.0239596	0.619108	0.0152017	0.108708	0.722989	0.0727214	0.249989
ENSRNOG00000023830	Dnase2a	Deoxyribonuclease-2-alpha [Source:UniProtKB/Swiss-Prot;Acc:Q9QZK8]	1.93258	7.34376e-05	0.00451016	0.584556	0.000710589	0.0441181	0.632276	0.00207098	0.141349
ENSRNOG00000000599	Lama4		1.93106	0.00205935	0.0288163	0.661845	0.0369534	0.162157	0.749717	0.11808	0.310259
ENSRNOG00000047578	Ccdc28b	coiled coil domain containing 28B [Source:RefSeq peptide;Acc:NP_001128161]	1.93043	0.000837291	0.0177078	0.715421	0.0545551	0.197106	0.709853	0.0443951	0.205138
ENSRNOG00000007604	Igsf8	immunoglobulin superfamily member 8 precursor [Source:RefSeq peptide;Acc:NP_001014787]	1.92791	1.67731e-05	0.00248313	0.581255	0.000185638	0.0386973	0.765891	0.0252704	0.172411
ENSRNOG00000020679	Icam1	Intercellular adhesion molecule 1 [Source:UniProtKB/Swiss-Prot;Acc:Q00238]	1.92529	0.00155326	0.024187	0.564739	0.00517067	0.0703948	0.64015	0.0204271	0.165457
ENSRNOG00000007437	Irf5	interferon regulatory factor 5 [Source:RefSeq peptide;Acc:NP_001100056]	1.92328	0.00127151	0.0217285	0.784806	0.171278	0.374685	0.83834	0.296283	0.508726
ENSRNOG00000003661	Hn1	Hematological and neurological expressed 1 protein [Source:UniProtKB/Swiss-Prot;Acc:Q6AXU6]	1.92205	0.00133341	0.0222985	0.800147	0.222597	0.435048	0.848182	0.364117	0.571088
ENSRNOG00000008133	Mfng	beta-1,3-N-acetylglucosaminyltransferase manic fringe [Source:RefSeq peptide;Acc:NP_954541]	1.9167	0.00389736	0.0412434	0.551089	0.00915878	0.0889565	0.611909	0.019904	0.163891
ENSRNOG00000009730	Cyp7b1	25-hydroxycholesterol 7-alpha-hydroxylase [Source:RefSeq peptide;Acc:NP_062011]	1.91629	0.000588528	0.0145178	0.515116	0.000719711	0.0441181	0.690589	0.0254895	0.172681
ENSRNOG00000013694	Ntng2	netrin-G2 precursor [Source:RefSeq peptide;Acc:NP_001101295]	1.9091	0.00446649	0.0448179	0.522652	0.0067468	0.0772067	0.72049	0.106094	0.29401
ENSRNOG00000005332	Csdc2	Cold shock domain-containing protein C2 [Source:UniProtKB/Swiss-Prot;Acc:Q63430]	1.90266	0.000899973	0.0181487	0.522525	0.00118368	0.0453456	0.726625	0.056119	0.225731
ENSRNOG00000016281	Col4a1	collagen alpha-1(IV) chain precursor [Source:RefSeq peptide;Acc:NP_001128481]	1.9019	0.000521377	0.0135289	0.675121	0.0185763	0.118914	0.873544	0.406133	0.609004
ENSRNOG00000000024	HEBP1	heme-binding protein 1 [Source:RefSeq peptide;Acc:NP_001102121]	1.90176	0.00495266	0.0476105	0.526863	0.00651715	0.0758751	0.675754	0.0595244	0.231859
ENSRNOG00000046996	Pea15a	Astrocytic phosphoprotein PEA-15 [Source:UniProtKB/Swiss-Prot;Acc:Q5U318]	1.90079	0.000303871	0.00967394	0.566029	0.000927069	0.0445108	0.682307	0.0180284	0.160476
ENSRNOG00000019698	Ssbp4	single-stranded DNA-binding protein 4 [Source:RefSeq peptide;Acc:NP_001014258]	1.90001	0.00110507	0.0202749	0.51461	0.00108133	0.0449758	0.625266	0.0106692	0.150074
ENSRNOG00000037247	Rras	Ras-related protein R-Ras [Source:UniProtKB/Swiss-Prot;Acc:D3Z8L7]	1.89997	0.000323219	0.0100127	0.828833	0.219893	0.431743	0.957634	0.770954	0.869387
ENSRNOG00000019174	Chtf18	chromosome transmission fidelity protein 18 homolog [Source:RefSeq peptide;Acc:NP_001099243]	1.89801	0.00174191	0.0257604	0.604621	0.0110576	0.0954663	0.714307	0.0608252	0.233409
ENSRNOG00000001701	Cbr3	carbonyl reductase [Source:RefSeq peptide;Acc:NP_001100580]	1.89644	0.00046717	0.0125557	0.892324	0.446109	0.652892	0.726692	0.0407454	0.198752
ENSRNOG00000000991	Arpc1b	Actin-related protein 2/3 complex subunit 1B [Source:UniProtKB/Swiss-Prot;Acc:O88656]	1.89523	0.000860273	0.0178818	0.63488	0.0106108	0.0939232	0.684552	0.0323523	0.183852
ENSRNOG00000021098	Rasgrp2	RAS guanyl-releasing protein 2 [Source:UniProtKB/Swiss-Prot;Acc:P0C643]	1.89476	0.00159473	0.0245117	0.804419	0.214921	0.426868	0.717489	0.0609681	0.233766
ENSRNOG00000032446	Recql4	ATP-dependent DNA helicase Q4 [Source:RefSeq peptide;Acc:NP_001123966]	1.88937	0.00233673	0.0309743	0.644824	0.0253129	0.136347	0.706466	0.0602842	0.232684
ENSRNOG00000016313	Ctnnbip1	catenin, beta-interacting protein 1 [Source:RefSeq peptide;Acc:NP_001166859]	1.88788	0.00123814	0.021375	0.816234	0.230958	0.443925	0.96838	0.841328	0.91354
ENSRNOG00000002045	Anxa3	annexin A3 [Source:RefSeq peptide;Acc:NP_036955]	1.88694	0.00367641	0.0399614	0.531763	0.00488211	0.069496	0.652773	0.0354068	0.188908
ENSRNOG00000018461	Pdgfrb	Platelet-derived growth factor receptor beta [Source:UniProtKB/Swiss-Prot;Acc:Q05030]	1.8869	0.00187596	0.0270046	0.542366	0.00293679	0.05825	0.632976	0.0175602	0.159468
ENSRNOG00000012534	Mfsd10	major facilitator superfamily domain-containing protein 10 [Source:RefSeq peptide;Acc:NP_001178609]	1.88628	1.07426e-05	0.00193697	0.665007	0.0012642	0.0461157	0.821071	0.0691683	0.245342
ENSRNOG00000042189	Rab31	Ras-related protein Rab-31 [Source:UniProtKB/Swiss-Prot;Acc:Q6GQP4]	1.8825	0.004466	0.0448179	0.488389	0.00237294	0.0551566	0.636617	0.03025	0.181191
ENSRNOG00000004479	Aurka	aurora kinase A [Source:RefSeq peptide;Acc:NP_695208]	1.88173	0.000104578	0.00536784	0.813658	0.120624	0.309499	0.997364	0.982736	0.991439
ENSRNOG00000010872	Ckb	Creatine kinase B-type [Source:UniProtKB/Swiss-Prot;Acc:P07335]	1.88159	0.00173573	0.0256961	0.785261	0.178104	0.383131	0.879627	0.482343	0.670533
ENSRNOG00000020486	Bcl2l12	bcl-2-like protein 12 [Source:RefSeq peptide;Acc:NP_001101950]	1.87756	0.000641613	0.0152423	0.722021	0.0454685	0.180338	0.771771	0.0941096	0.278698
ENSRNOG00000042829	Rps27l2	40S ribosomal protein S27 [Source:UniProtKB/TrEMBL;Acc:D3ZNZ8]	1.87097	0.0041249	0.0427506	0.766194	0.184191	0.390424	0.795727	0.243198	0.456714
ENSRNOG00000002216	Srd5a3	Probable polyprenol reductase [Source:UniProtKB/Swiss-Prot;Acc:Q5RJM1]	1.86768	0.000444608	0.0123148	0.622696	0.00519821	0.0703948	0.716681	0.0296873	0.180062
ENSRNOG00000014566	Fkbp11	peptidyl-prolyl cis-trans isomerase FKBP11 precursor [Source:RefSeq peptide;Acc:NP_001013123]	1.86599	0.00124869	0.0214936	0.737206	0.076828	0.2383	0.824417	0.231187	0.44481
ENSRNOG00000010947	Mmp14	Matrix metalloproteinase-14 [Source:UniProtKB/Swiss-Prot;Acc:Q10739]	1.86569	0.00493285	0.0475595	0.449626	0.0010841	0.0449758	0.530494	0.00443032	0.141349
ENSRNOG00000024501	Rgs3	regulator of G-protein signaling 3 [Source:RefSeq peptide;Acc:NP_062213]	1.86498	0.000157024	0.00677419	0.613646	0.00182809	0.0504122	0.691096	0.00969399	0.149164
ENSRNOG00000002032	Ifngr2	interferon gamma receptor 2 precursor [Source:RefSeq peptide;Acc:NP_001101783]	1.85275	0.000134428	0.00626027	0.605849	0.00121231	0.0453456	0.687861	0.00849721	0.148277
ENSRNOG00000002122	Lrrc8c	Leucine-rich repeat-containing protein 8C [Source:UniProtKB/Swiss-Prot;Acc:Q498T9]	1.85049	0.00212914	0.0291945	0.429431	0.000208627	0.0386973	0.586876	0.00580324	0.141349
ENSRNOG00000008517	Cdc42ep1	Cdc42 effector protein 1 [Source:UniProtKB/Swiss-Prot;Acc:A1A5P0]	1.84431	2.64715e-05	0.00293359	0.75544	0.0221319	0.127934	0.857861	0.183856	0.393929
ENSRNOG00000013463	Kcnj8	ATP-sensitive inward rectifier potassium channel 8 [Source:UniProtKB/Swiss-Prot;Acc:Q63664]	1.84384	0.00397055	0.041726	0.641475	0.0297958	0.147906	0.668446	0.0390159	0.19605
ENSRNOG00000016255	Podxl2	podocalyxin-like protein 2 precursor [Source:RefSeq peptide;Acc:NP_001100077]	1.84374	0.00231137	0.030725	0.892017	0.506476	0.703444	0.778044	0.148161	0.34921
ENSRNOG00000049772	Gemin7	gem (nuclear organelle) associated protein 7 [Source:RefSeq peptide;Acc:NP_001102640]	1.84361	0.00236743	0.031275	0.832114	0.294888	0.51201	0.720437	0.0655695	0.240717
ENSRNOG00000005556	Snrpf	small nuclear ribonucleoprotein F [Source:RefSeq peptide;Acc:NP_001119563]	1.84282	0.000478534	0.0127383	0.67178	0.013515	0.103189	0.746668	0.0531084	0.220354
ENSRNOG00000016961	Rps27	40S ribosomal protein S27 [Source:UniProtKB/Swiss-Prot;Acc:Q71TY3]	1.8404	0.00490166	0.0474445	0.861523	0.446542	0.653231	0.794853	0.256156	0.471005
ENSRNOG00000000818	Nrm	Nurim [Source:UniProtKB/Swiss-Prot;Acc:Q6MG14]	1.83674	0.00164317	0.0249702	0.524428	0.00136508	0.0468342	0.648232	0.0149711	0.153321
ENSRNOG00000000981	Scarb1	Scavenger receptor class B member 1 [Source:UniProtKB/Swiss-Prot;Acc:P97943]	1.83594	0.00182188	0.0264973	0.664711	0.0270386	0.140012	0.720216	0.0572309	0.227564
ENSRNOG00000004737	Cd48	CD48 antigen [Source:UniProtKB/Swiss-Prot;Acc:P10252]	1.83223	0.00382604	0.0408266	0.50204	0.00182589	0.0504122	0.604896	0.0127965	0.152378
ENSRNOG00000000485	Bak1	bcl-2 homologous antagonist/killer [Source:RefSeq peptide;Acc:NP_446264]	1.83126	0.000831924	0.0176465	0.674196	0.019423	0.120923	0.785977	0.126651	0.320883
ENSRNOG00000008215	Trim47	tripartite motif-containing protein 47 [Source:RefSeq peptide;Acc:NP_001103055]	1.8312	1.34628e-05	0.00220163	0.614725	0.000196385	0.0386973	0.678187	0.00135288	0.141349
ENSRNOG00000019994	Phldb3	pleckstrin homology-like domain family B member 3 [Source:RefSeq peptide;Acc:NP_001178551]	1.8272	0.000446571	0.0123148	0.613505	0.00305932	0.0587792	0.672816	0.00993642	0.150074
ENSRNOG00000005936	Foxm1	forkhead box protein M1 [Source:RefSeq peptide;Acc:NP_113821]	1.82586	0.000198372	0.00749973	0.608295	0.00143866	0.0468342	0.80605	0.101479	0.288457
ENSRNOG00000000827	Ier3	immediate early response 3 [Source:RefSeq peptide;Acc:NP_997670]	1.8221	0.00459717	0.0457569	0.666088	0.0451201	0.179864	0.634849	0.0254036	0.172572
ENSRNOG00000042094	Prr13	Proline-rich protein 13 [Source:UniProtKB/Swiss-Prot;Acc:Q5U1W2]	1.82094	3.13013e-05	0.00294304	0.657727	0.00137708	0.0468342	0.708356	0.00584697	0.141349
ENSRNOG00000007062	Rin3	ras and Rab interactor 3 [Source:RefSeq peptide;Acc:NP_001101522]	1.81412	5.51579e-05	0.00385941	0.896256	0.352267	0.569001	0.876675	0.257348	0.472191
ENSRNOG00000001216	Trpm2	transient receptor potential cation channel subfamily M member 2 [Source:RefSeq peptide;Acc:NP_001011559]	1.80982	0.00462305	0.045859	0.576129	0.00984014	0.0910292	0.645756	0.0259985	0.173294
ENSRNOG00000016541	Enc1	ectoderm-neural cortex protein 1 [Source:RefSeq peptide;Acc:NP_001003401]	1.80517	0.00496872	0.0477323	0.433723	0.000503541	0.0426614	0.584351	0.00901438	0.148679
ENSRNOG00000009539	Khdrbs3	KH domain-containing, RNA-binding, signal transduction-associated protein 3 [Source:RefSeq peptide;Acc:NP_071585]	1.8037	0.000508649	0.0133713	0.818544	0.166076	0.368222	0.77599	0.0766242	0.255003
ENSRNOG00000012721	Ednra	Endothelin-1 receptor [Source:UniProtKB/Swiss-Prot;Acc:P26684]	1.80338	0.0027458	0.0340582	0.533477	0.00236111	0.0551566	0.589532	0.00579865	0.141349
ENSRNOG00000012346	Epb4.1l2	Protein Epb4.1l2 [Source:UniProtKB/TrEMBL;Acc:D3ZM69]	1.80266	9.76025e-05	0.00517993	0.49517	2.2964e-05	0.0378387	0.621903	0.000765353	0.141349
ENSRNOG00000003338	Pmp22	Peripheral myelin protein 22 [Source:UniProtKB/Swiss-Prot;Acc:P25094]	1.79324	0.00406067	0.0423605	0.470463	0.000853755	0.0445108	0.498724	0.00111786	0.141349
ENSRNOG00000000579	Marcks	myristoylated alanine-rich C-kinase substrate [Source:RefSeq peptide;Acc:NP_001258019]	1.7881	0.00113855	0.0205865	0.506553	0.000451312	0.042499	0.57192	0.00154165	0.141349
ENSRNOG00000028247	Ankrd13d	ankyrin repeat domain-containing protein 13D [Source:RefSeq peptide;Acc:NP_001101984]	1.78189	0.00362623	0.0396265	0.591094	0.00841986	0.0860588	0.667578	0.0284964	0.177412
ENSRNOG00000017354	Zyx	zyxin [Source:RefSeq peptide;Acc:NP_446213]	1.78055	7.24627e-05	0.00450936	0.762621	0.0299861	0.148307	0.822526	0.109744	0.299639
ENSRNOG00000001470	Limk1	LIM domain kinase 1 [Source:RefSeq peptide;Acc:NP_113915]	1.78025	0.00267828	0.0336315	0.649161	0.0204213	0.123122	0.74929	0.0889247	0.271977
ENSRNOG00000011129	Arhgef40	rho guanine nucleotide exchange factor 40 [Source:RefSeq peptide;Acc:NP_001258242]	1.77894	0.000878896	0.0180175	0.594412	0.00256415	0.0561717	0.65651	0.00909436	0.148757
ENSRNOG00000017220	Tcirg1	V-type proton ATPase 116 kDa subunit a isoform 3 [Source:RefSeq peptide;Acc:NP_954520]	1.77862	0.00339325	0.0381301	0.632898	0.017007	0.114965	0.663928	0.0265674	0.174274
ENSRNOG00000019568	Jund	Transcription factor jun-D [Source:UniProtKB/Swiss-Prot;Acc:P52909]	1.77396	3.24354e-05	0.00294304	0.68428	0.00209637	0.0531531	0.880523	0.254802	0.47028
ENSRNOG00000003453	Lypd1	Ly6/PLAUR domain-containing protein 1 [Source:UniProtKB/Swiss-Prot;Acc:Q66H42]	1.77094	0.00160372	0.024623	0.634725	0.00987132	0.0910959	0.82087	0.199524	0.411211
ENSRNOG00000018207	Dynlt1	Dynein light chain Tctex-type 1 [Source:UniProtKB/Swiss-Prot;Acc:Q9Z336]	1.77076	0.00035027	0.0104368	0.695467	0.0132066	0.102278	0.833149	0.169182	0.377081
ENSRNOG00000016274	Zfp580	Protein Znf580 [Source:UniProtKB/TrEMBL;Acc:D4A235]	1.76893	0.000435113	0.0121177	0.652036	0.00572585	0.0720714	0.760266	0.0477783	0.211369
ENSRNOG00000013889	Tmed3	Transmembrane emp24 domain-containing protein 3 [Source:UniProtKB/Swiss-Prot;Acc:Q6AY25]	1.76859	0.00396425	0.0417003	0.600731	0.0100869	0.0922368	0.663377	0.0274336	0.176096
ENSRNOG00000013987	Sbno2	protein strawberry notch homolog 2 [Source:RefSeq peptide;Acc:NP_001101538]	1.76584	0.000650878	0.0153648	0.536783	0.000307233	0.0411001	0.685035	0.01435	0.153321
ENSRNOG00000015278	Myl12a	Myosin regulatory light chain RLC-A [Source:UniProtKB/Swiss-Prot;Acc:P13832]	1.7586	0.00196827	0.0279049	0.540391	0.0007746	0.0445108	0.713814	0.0478196	0.211369
ENSRNOG00000019211	Olfml3	olfactomedin-like protein 3 precursor [Source:RefSeq peptide;Acc:NP_001101178]	1.75795	0.00221516	0.0297271	0.660661	0.0196193	0.121191	0.713069	0.0435276	0.204284
ENSRNOG00000016299	Klf4	Krueppel-like factor 4 [Source:RefSeq peptide;Acc:NP_446165]	1.75733	0.00228762	0.0304381	0.49036	0.000515248	0.0427854	0.520594	0.000715898	0.141349
ENSRNOG00000049385	Adamtsl4	ADAMTS-like protein 4 [Source:UniProtKB/Swiss-Prot;Acc:Q4FZU4]	1.75664	0.00429033	0.0438259	0.517531	0.00174568	0.0498603	0.678377	0.0352827	0.188704
ENSRNOG00000018338	Vwa1	von Willebrand factor A domain-containing protein 1 [Source:UniProtKB/Swiss-Prot;Acc:Q642A6]	1.75474	0.00333636	0.037829	0.815038	0.240692	0.453949	0.878317	0.44317	0.639029
ENSRNOG00000016387	Rpl34	60S ribosomal protein L34 [Source:RefSeq peptide;Acc:NP_001102037]	1.75336	0.0017307	0.0256961	0.865595	0.362898	0.578794	0.85282	0.326034	0.537241
ENSRNOG00000016733	Rab13	Ras-related protein Rab-13 [Source:UniProtKB/Swiss-Prot;Acc:P35286]	1.75098	0.00292479	0.0350975	0.832992	0.28152	0.498401	0.905325	0.545952	0.721048
ENSRNOG00000026295	Rbpjl	recombining binding protein suppressor of hairless-like protein [Source:RefSeq peptide;Acc:NP_001102074]	1.75042	0.00202055	0.0284454	0.620111	0.00753665	0.0813033	0.816159	0.192417	0.402581
ENSRNOG00000024689	Hopx	Homeodomain-only protein [Source:UniProtKB/Swiss-Prot;Acc:Q78ZR5]	1.74958	0.00354954	0.0390616	0.524247	0.00168344	0.0495204	0.564544	0.00300316	0.141349
ENSRNOG00000008810	Nelf	nasal embryonic luteinizing hormone-releasing hormone factor isoform 1 [Source:RefSeq peptide;Acc:NP_476538]	1.74715	0.000121516	0.00587288	0.63848	0.00117895	0.0453456	0.6868	0.00361062	0.141349
ENSRNOG00000001726	Tmem44	Protein Tmem44 [Source:UniProtKB/TrEMBL;Acc:D4ADT4]	1.7429	0.00512265	0.0486462	0.748543	0.11775	0.304975	0.68305	0.0377824	0.193858
ENSRNOG00000029574	Rps4x	40S ribosomal protein S4, X isoform [Source:UniProtKB/Swiss-Prot;Acc:P62703]	1.74024	0.00237017	0.031275	0.632938	0.0107871	0.0947048	0.750007	0.0758077	0.254311
ENSRNOG00000021151	Ppp1r14b	Protein phosphatase 1 regulatory subunit 14B [Source:UniProtKB/Swiss-Prot;Acc:Q8K3F3]	1.73742	0.00117731	0.0209326	0.886376	0.422844	0.633051	0.935163	0.652794	0.795163
ENSRNOG00000008300	Zbtb8a	Zinc finger and BTB domain-containing protein 8A [Source:UniProtKB/Swiss-Prot;Acc:B1WBU4]	1.73438	0.0025066	0.0323718	0.619633	0.00824293	0.0848051	0.816223	0.196868	0.407942
ENSRNOG00000025040	Gng10	guanine nucleotide-binding protein G(I)/G(S)/G(O) subunit gamma-10 [Source:RefSeq peptide;Acc:NP_446112]	1.73217	0.000359958	0.0106578	0.630173	0.00202069	0.0526252	0.696708	0.0100044	0.150074
ENSRNOG00000011459	Rhbdf2	rhomboid family member 2 [Source:RefSeq peptide;Acc:NP_001100537]	1.73034	0.00286444	0.0347053	0.52502	0.0011501	0.0452826	0.610751	0.0059425	0.141349
ENSRNOG00000003028	Dnahc17	dynein, axonemal, heavy chain 17 [Source:MGI Symbol;Acc:MGI:1917176]	1.72983	0.00438167	0.0443018	0.724226	0.0744318	0.233558	0.803741	0.195898	0.407139
ENSRNOG00000009779	Krt8	Keratin, type II cytoskeletal 8 [Source:UniProtKB/Swiss-Prot;Acc:Q10758]	1.72747	0.00125454	0.0214936	0.67498	0.0123868	0.0999524	0.788559	0.122903	0.317055
ENSRNOG00000020325	Calhm2	Calcium homeostasis modulator protein 2 [Source:UniProtKB/Swiss-Prot;Acc:Q5RJQ8]	1.72704	0.0010859	0.0201093	0.557075	0.000891112	0.0445108	0.602444	0.00196223	0.141349
ENSRNOG00000020393	Rhog	rho-related GTP-binding protein RhoG [Source:RefSeq peptide;Acc:NP_001032272]	1.72562	0.000208628	0.0077623	0.896768	0.380135	0.594512	0.92787	0.543161	0.718898
ENSRNOG00000019528	Plekhg6		1.72464	0.00208416	0.0290214	0.683232	0.0235575	0.131787	0.617002	0.0048848	0.141349
ENSRNOG00000021103	Nrxn2	neurexin-2-beta precursor [Source:RefSeq peptide;Acc:NP_446298]	1.72238	0.00522931	0.0491611	0.797725	0.20265	0.412518	0.900173	0.528498	0.708087
ENSRNOG00000005390	Nup210	Nuclear pore membrane glycoprotein 210 [Source:UniProtKB/Swiss-Prot;Acc:P11654]	1.7216	0.000180882	0.00714585	0.860097	0.20709	0.41804	0.890161	0.308887	0.520885
ENSRNOG00000013572	Lxn	Latexin [Source:UniProtKB/Swiss-Prot;Acc:Q64361]	1.71475	0.00107095	0.0199495	0.628495	0.00432135	0.0661321	0.716961	0.024649	0.172378
ENSRNOG00000020588	Efna4	ephrin-A4 precursor [Source:RefSeq peptide;Acc:NP_001101162]	1.71445	0.000752487	0.0167158	0.671423	0.00875306	0.0874753	0.754432	0.0430883	0.203574
ENSRNOG00000007021	Zdhhc18	palmitoyltransferase ZDHHC18 [Source:RefSeq peptide;Acc:NP_001034428]	1.71329	0.0014964	0.0237264	0.582028	0.00189708	0.051506	0.704522	0.0232752	0.169774
ENSRNOG00000010194	Ift43	intraflagellar transport protein 43 homolog [Source:RefSeq peptide;Acc:NP_001127997]	1.71198	0.000942166	0.0186025	0.740925	0.0419673	0.172581	0.797126	0.102644	0.289992
ENSRNOG00000005480	Csda	DNA-binding protein A [Source:RefSeq peptide;Acc:NP_114185]	1.71159	0.00110406	0.0202749	0.67706	0.0129944	0.101793	0.763042	0.0677216	0.243862
ENSRNOG00000016588	Myadm	myeloid-associated differentiation marker [Source:RefSeq peptide;Acc:NP_899161]	1.71087	0.00263427	0.0332533	0.520386	0.00064015	0.0441181	0.624857	0.00688168	0.144024
ENSRNOG00000031032	Hmgn3	High mobility group nucleosome-binding domain-containing protein 3 [Source:UniProtKB/Swiss-Prot;Acc:Q66H40]	1.7073	0.00213453	0.0291945	0.772606	0.103737	0.283127	0.86804	0.342107	0.551575
ENSRNOG00000007404	Ccdc23	Coiled-coil domain-containing protein 23 [Source:UniProtKB/Swiss-Prot;Acc:Q4KLG3]	1.70218	0.00213008	0.0291945	0.701334	0.0295986	0.147697	0.709944	0.0298274	0.18031
ENSRNOG00000027914	Plscr3	Phospholipid scramblase 3 [Source:UniProtKB/Swiss-Prot;Acc:Q6QBQ4]	1.69552	0.000446423	0.0123148	0.730077	0.0218441	0.127053	0.741323	0.0244406	0.171976
ENSRNOG00000009870	Tmem88	transmembrane protein 88 [Source:RefSeq peptide;Acc:NP_001121627]	1.69503	0.000621544	0.0149018	0.728468	0.0246612	0.134402	0.77362	0.0531298	0.220354
ENSRNOG00000012942	Satb1	DNA-binding protein SATB1 [Source:RefSeq peptide;Acc:NP_001012129]	1.69345	0.00439878	0.044411	0.545164	0.00226456	0.0547229	0.772079	0.118633	0.311009
ENSRNOG00000016491	Grrp1	glycine/arginine-rich protein 1 [Source:RefSeq peptide;Acc:NP_001102740]	1.69242	0.00330072	0.0375881	0.54874	0.00161916	0.0490899	0.622006	0.00647141	0.142298
ENSRNOG00000019271	Ulk4	Protein Ulk4 [Source:UniProtKB/TrEMBL;Acc:D4ABC3]	1.69106	0.00380459	0.0408266	0.744864	0.0808174	0.245917	0.86384	0.348522	0.557127
ENSRNOG00000050946	Fam110a	uncharacterized protein LOC311535 isoform 1 [Source:RefSeq peptide;Acc:NP_001231697]	1.68974	0.00105824	0.0198499	0.841385	0.211121	0.422543	0.837249	0.188124	0.397981
ENSRNOG00000045950	Tmc6	transmembrane channel-like gene family 6 [Source:MGI Symbol;Acc:MGI:1098686]	1.68747	0.00257356	0.0327955	0.630198	0.00765931	0.0821041	0.646098	0.00850004	0.148277
ENSRNOG00000020415	Ramp2	Receptor activity-modifying protein 2 [Source:UniProtKB/Swiss-Prot;Acc:Q9JHJ1]	1.6774	0.00522883	0.0491611	0.728047	0.070395	0.226656	0.783212	0.141263	0.340717
ENSRNOG00000005442	Tspan9	tetraspanin-9 [Source:RefSeq peptide;Acc:NP_001101360]	1.67682	0.00247612	0.0321881	0.69143	0.0239893	0.132901	0.715513	0.0364145	0.190704
ENSRNOG00000011104	Rpl22	60S ribosomal protein L22 [Source:RefSeq peptide;Acc:NP_112366]	1.67671	0.0027751	0.0342559	0.78575	0.13021	0.323091	0.836899	0.250462	0.465446
ENSRNOG00000002116	Rplp2	60S acidic ribosomal protein P2 [Source:UniProtKB/Swiss-Prot;Acc:P02401]	1.67629	0.00144436	0.0231768	1.04664	0.750944	0.868098	1.06033	0.683811	0.814941
ENSRNOG00000021962	Fzd2	frizzled-2 precursor [Source:RefSeq peptide;Acc:NP_742032]	1.6746	0.0029684	0.0352844	0.644828	0.0108986	0.0947916	0.635044	0.00690497	0.144082
ENSRNOG00000004367	Elk3	ETS domain-containing protein Elk-3 [Source:RefSeq peptide;Acc:NP_001102213]	1.67257	0.00362363	0.0396265	0.562665	0.00201119	0.0526252	0.633213	0.00809192	0.148267
ENSRNOG00000019643	Pcyox1l	prenylcysteine oxidase-like precursor [Source:RefSeq peptide;Acc:NP_001128014]	1.6661	0.000797336	0.0171851	0.782297	0.0716445	0.228753	0.866573	0.265666	0.479624
ENSRNOG00000049828	Crlf2	cytokine receptor-like factor 2 precursor [Source:RefSeq peptide;Acc:NP_604460]	1.66307	0.0013577	0.0224258	0.864008	0.293889	0.511478	0.981192	0.887025	0.939887
ENSRNOG00000006325	Rps21	40S ribosomal protein S21 [Source:UniProtKB/Swiss-Prot;Acc:P05765]	1.66216	0.00341854	0.0381574	0.797301	0.149231	0.348297	0.798572	0.161811	0.367205
ENSRNOG00000017976	Slco2b1	Solute carrier organic anion transporter family member 2B1 [Source:UniProtKB/Swiss-Prot;Acc:Q9JHI3]	1.66058	0.00297047	0.0352844	0.682731	0.021376	0.125893	0.726105	0.0411864	0.199673
ENSRNOG00000018689	RGD1305464	uncharacterized protein LOC315702 [Source:RefSeq peptide;Acc:NP_001020182]	1.65777	0.000885239	0.0180649	0.711037	0.0163566	0.112764	0.776317	0.055682	0.225085
ENSRNOG00000018406	Wipf1	WAS/WASL-interacting protein family member 1 [Source:UniProtKB/Swiss-Prot;Acc:Q6IN36]	1.65509	0.00237504	0.0312758	0.629935	0.00556311	0.0715294	0.708617	0.0249714	0.172383
ENSRNOG00000000842	Ddah2	N(G),N(G)-dimethylarginine dimethylaminohydrolase 2 [Source:UniProtKB/Swiss-Prot;Acc:Q6MG60]	1.64653	0.00309443	0.0362335	0.784562	0.119633	0.307929	0.858772	0.321067	0.532109
ENSRNOG00000011060	Unc119	Protein unc-119 homolog A [Source:UniProtKB/Swiss-Prot;Acc:Q62885]	1.64597	0.0029286	0.0351133	0.72257	0.0402646	0.169545	0.830991	0.202614	0.414542
ENSRNOG00000003890	Nap1l1	nucleosome assembly protein 1-like 1 [Source:RefSeq peptide;Acc:NP_446013]	1.64391	0.00110716	0.0202749	0.561419	0.00029267	0.0411001	0.71993	0.0207373	0.165457
ENSRNOG00000007622	Arrdc1	arrestin domain-containing protein 1 [Source:RefSeq peptide;Acc:NP_001094240]	1.64316	0.000166763	0.00695383	0.724894	0.00759434	0.0817191	0.767891	0.0229177	0.168945
ENSRNOG00000008246	Emilin1	EMILIN-1 [Source:RefSeq peptide;Acc:NP_001100180]	1.64002	0.00187388	0.0270023	0.623056	0.00301174	0.0586168	0.818609	0.163132	0.368856
ENSRNOG00000015113	Mocos	molybdenum cofactor sulfurase [Source:RefSeq peptide;Acc:NP_001101895]	1.63783	0.00536063	0.0498747	0.694356	0.0333782	0.154974	0.680281	0.0223198	0.168945
ENSRNOG00000016592	Gnai2	Guanine nucleotide-binding protein G(i) subunit alpha-2 [Source:UniProtKB/Swiss-Prot;Acc:P04897]	1.63653	0.000720507	0.0163176	0.720588	0.0136983	0.104024	0.772708	0.0512252	0.216638
ENSRNOG00000008180	Lyn	Tyrosine-protein kinase Lyn [Source:UniProtKB/Swiss-Prot;Acc:Q07014]	1.63484	0.00209276	0.0291015	0.591988	0.0016064	0.0490075	0.691432	0.0144817	0.153321
ENSRNOG00000022615	Tp53i13	Tumor protein p53-inducible protein 13 [Source:UniProtKB/Swiss-Prot;Acc:B0BN44]	1.63019	0.00263377	0.0332533	0.847936	0.25322	0.466623	0.853205	0.256699	0.471316
ENSRNOG00000010219	Ralgds	ral guanine nucleotide dissociation stimulator [Source:RefSeq peptide;Acc:NP_062123]	1.62966	0.00130156	0.0219485	0.679974	0.00901151	0.0883807	0.709551	0.0143043	0.153321
ENSRNOG00000019246	PSME2	Proteasome activator complex subunit 2 [Source:UniProtKB/Swiss-Prot;Acc:Q63798]	1.62693	0.00331071	0.0376714	0.72579	0.0414633	0.171942	0.78943	0.122422	0.316512
ENSRNOG00000003267	Pycr2	Pyrroline-5-carboxylate reductase 2 [Source:UniProtKB/Swiss-Prot;Acc:Q6AY23]	1.62127	0.00442576	0.0445626	0.882517	0.408813	0.621577	0.951197	0.731343	0.844605
ENSRNOG00000001611	Rpl24	60S ribosomal protein L24 [Source:UniProtKB/Swiss-Prot;Acc:P83732]	1.61497	0.00495122	0.0476105	0.927894	0.624719	0.791587	0.885204	0.438719	0.63577
ENSRNOG00000026604	Cercam	Glycosyltransferase 25 family member 3 [Source:UniProtKB/Swiss-Prot;Acc:Q5U309]	1.61325	0.00256534	0.0327692	0.486973	0.000108723	0.0386973	0.620194	0.00257692	0.141349
ENSRNOG00000018666	Gpsm1	G-protein-signaling modulator 1 isoform a [Source:RefSeq peptide;Acc:NP_653346]	1.61297	0.00519528	0.0490708	0.775188	0.109723	0.293375	0.857548	0.306354	0.518433
ENSRNOG00000007793	Pnrc1	Proline-rich nuclear receptor coactivator 1 [Source:UniProtKB/Swiss-Prot;Acc:Q63647]	1.60184	0.000305406	0.00967394	0.748797	0.0151924	0.108708	0.971575	0.79286	0.88393
ENSRNOG00000017731	Agpat4	1-acyl-sn-glycerol-3-phosphate acyltransferase delta [Source:UniProtKB/Swiss-Prot;Acc:Q924S1]	1.59808	0.00436093	0.0441556	0.930875	0.625408	0.791928	0.977371	0.872683	0.932541
ENSRNOG00000019264	Ltbr	tumor necrosis factor receptor superfamily member 3 precursor [Source:RefSeq peptide;Acc:NP_001008316]	1.59152	0.00134491	0.0223454	0.899336	0.406885	0.61978	0.889668	0.365063	0.571933
ENSRNOG00000010890	Bmp1	bone morphogenetic protein 1 precursor [Source:RefSeq peptide;Acc:NP_112613]	1.59062	0.000566478	0.0142013	0.604756	0.000364388	0.0416471	0.715005	0.00702344	0.144736
ENSRNOG00000027498	Engase	cytosolic endo-beta-N-acetylglucosaminidase [Source:RefSeq peptide;Acc:NP_001100540]	1.59045	0.00139051	0.0227271	0.81442	0.113905	0.299152	0.835252	0.151003	0.35354
ENSRNOG00000026857	Kif7	Protein Kif7 [Source:UniProtKB/TrEMBL;Acc:D4A9P0]	1.58688	0.00504066	0.0480949	0.591424	0.00280149	0.0575445	0.501268	0.000199922	0.141349
ENSRNOG00000014214	Rpl27a	60S ribosomal protein L27a [Source:UniProtKB/Swiss-Prot;Acc:P18445]	1.58631	0.00340501	0.0381407	0.824132	0.172949	0.376525	0.84389	0.241289	0.454831
ENSRNOG00000004672	Sec14l2	SEC14-like protein 2 [Source:RefSeq peptide;Acc:NP_446253]	1.58303	0.00448714	0.0449168	0.799926	0.135368	0.330236	0.789615	0.105809	0.293887
ENSRNOG00000026647	Cxcl16	C-X-C motif chemokine 16 [Source:UniProtKB/Swiss-Prot;Acc:Q6AXU5]	1.58291	0.00493382	0.0475595	0.792973	0.123348	0.313361	0.875861	0.379743	0.584817
ENSRNOG00000016368	Ppp1r14c	Protein phosphatase 1 regulatory subunit 14C [Source:UniProtKB/Swiss-Prot;Acc:Q8R4R9]	1.5779	0.00465329	0.0460548	0.733349	0.0456062	0.180525	0.881252	0.368256	0.574369
ENSRNOG00000015476	Ubxn11	UBX domain-containing protein 11 [Source:UniProtKB/Swiss-Prot;Acc:Q8R512]	1.5776	0.00497908	0.0477992	0.890797	0.424036	0.633756	0.925974	0.582441	0.746442
ENSRNOG00000020310	Grik5	Glutamate receptor, ionotropic kainate 5 [Source:UniProtKB/Swiss-Prot;Acc:Q63273]	1.57527	0.00338699	0.0381232	0.70193	0.0189168	0.119679	0.761902	0.0556924	0.225085
ENSRNOG00000004217	Stk10	serine/threonine-protein kinase 10 [Source:RefSeq peptide;Acc:NP_062079]	1.57043	0.00387732	0.0411863	0.673184	0.0113169	0.0962225	0.725001	0.0280668	0.176888
ENSRNOG00000028747			1.57042	0.00499182	0.0478888	0.83708	0.225306	0.437853	0.904192	0.469057	0.660078
ENSRNOG00000019555	Arap1	Protein Arap1 [Source:UniProtKB/TrEMBL;Acc:D4ABQ7]	1.5682	0.000297191	0.00958647	0.673543	0.00113881	0.0452826	0.770981	0.0197891	0.163426
ENSRNOG00000008016	Ckap4	cytoskeleton-associated protein 4 [Source:RefSeq peptide;Acc:NP_001102210]	1.56273	0.00382224	0.0408266	0.819568	0.164068	0.365914	0.921788	0.555696	0.727886
ENSRNOG00000010549	Tspo	Translocator protein [Source:UniProtKB/Swiss-Prot;Acc:P16257]	1.55701	0.00182499	0.0265151	0.669709	0.00409643	0.0649265	0.768547	0.0458535	0.208431
ENSRNOG00000021053	Lsr	Lipolysis-stimulated lipoprotein receptor [Source:UniProtKB/Swiss-Prot;Acc:Q9WU74]	1.55094	0.000394332	0.0113771	0.700048	0.00269106	0.0565726	0.814326	0.0605583	0.233105
ENSRNOG00000014294	Ptpn6	tyrosine-protein phosphatase non-receptor type 6 [Source:RefSeq peptide;Acc:NP_446360]	1.55082	0.00154544	0.024114	0.794348	0.0712688	0.228181	0.800172	0.074694	0.252949
ENSRNOG00000024239	Fam89b	protein FAM89B [Source:RefSeq peptide;Acc:NP_001015013]	1.54801	0.00315431	0.0365121	0.837638	0.191422	0.399312	0.768223	0.0542291	0.22229
ENSRNOG00000014571	Dbndd2	dysbindin domain-containing protein 2 [Source:RefSeq peptide;Acc:NP_001040576]	1.54267	0.00315426	0.0365121	0.80822	0.118013	0.305323	0.806186	0.107487	0.296504
ENSRNOG00000000826	Flot1	Flotillin-1 [Source:UniProtKB/Swiss-Prot;Acc:Q9Z1E1]	1.54226	0.00288576	0.0348074	0.820281	0.137844	0.333383	0.845465	0.206197	0.418585
ENSRNOG00000020702	Cybasc3	Cytochrome b ascorbate-dependent protein 3 [Source:UniProtKB/Swiss-Prot;Acc:Q5U2W7]	1.54194	0.000312166	0.00971307	0.796567	0.0341782	0.156574	0.894594	0.262558	0.477184
ENSRNOG00000048723	Pros1	vitamin K-dependent protein S precursor [Source:RefSeq peptide;Acc:NP_112348]	1.54188	0.00170452	0.0255026	0.622221	0.00105712	0.0449758	0.767166	0.0358144	0.189858
ENSRNOG00000003975	Pfn1	Profilin-1 [Source:UniProtKB/Swiss-Prot;Acc:P62963]	1.54135	0.00483051	0.0470148	0.916877	0.52766	0.721257	0.944124	0.683468	0.814739
ENSRNOG00000019900	Slc35b2	adenosine 3'-phospho 5'-phosphosulfate transporter 1 precursor [Source:RefSeq peptide;Acc:NP_001032292]	1.53269	0.0014391	0.0231309	0.962482	0.745708	0.865459	1.00002	0.999882	0.99997
ENSRNOG00000016254	Sema4c	semaphorin-4C precursor [Source:RefSeq peptide;Acc:NP_001100372]	1.52979	0.00456148	0.0454661	0.541284	0.000355027	0.0416471	0.657098	0.00498086	0.141349
ENSRNOG00000008048	Plscr1	Phospholipid scramblase 1 [Source:UniProtKB/Swiss-Prot;Acc:P58195]	1.52781	5.24528e-05	0.00370702	0.63461	3.20346e-05	0.0378387	0.721082	0.000737296	0.141349
ENSRNOG00000006004	Phc2	polyhomeotic-like 2 [Source:RefSeq peptide;Acc:NP_001013187]	1.5268	0.000876618	0.0180175	0.779507	0.0327108	0.154015	0.787083	0.0392971	0.196564
ENSRNOG00000017953	Gfod2	glucose-fructose oxidoreductase domain-containing protein 2 [Source:RefSeq peptide;Acc:NP_001100891]	1.52062	0.00489084	0.0473724	0.84797	0.22303	0.435369	0.805633	0.108153	0.297217
ENSRNOG00000025143	Icam2	intercellular adhesion molecule 2 precursor [Source:RefSeq peptide;Acc:NP_001007726]	1.51863	0.00356923	0.0391863	0.830839	0.157946	0.358543	0.768486	0.046608	0.209312
ENSRNOG00000019374	Csk	Tyrosine-protein kinase CSK [Source:UniProtKB/Swiss-Prot;Acc:P32577]	1.5157	0.000307684	0.00968069	0.757422	0.00920954	0.0891916	0.772641	0.0133965	0.152805
ENSRNOG00000020882	Shkbp1	SH3KBP1-binding protein 1 [Source:UniProtKB/Swiss-Prot;Acc:P0C5J9]	1.5137	0.000888931	0.0180649	0.919248	0.431485	0.64033	0.934981	0.518097	0.699147
ENSRNOG00000012019	B3galnt1	UDP-GalNAc:beta-1,3-N-acetylgalactosaminyltransferase 1 [Source:UniProtKB/Swiss-Prot;Acc:Q6AY39]	1.50925	0.000392869	0.0113771	0.640033	0.000253108	0.0399967	0.838486	0.0759583	0.254334
ENSRNOG00000014011	Dll4	delta-like protein 4 precursor [Source:RefSeq peptide;Acc:NP_001101230]	1.50061	0.000964626	0.0188949	0.835556	0.102264	0.280688	0.78266	0.026721	0.174337
ENSRNOG00000007172	Map4k3	Mitogen-activated protein kinase kinase kinase kinase 3 [Source:UniProtKB/Swiss-Prot;Acc:Q924I2]	0.665962	0.00414247	0.0428659	0.947564	0.674457	0.823114	1.00512	0.96748	0.982525
ENSRNOG00000024629	Hadha	Trifunctional enzyme subunit alpha, mitochondrial Long-chain enoyl-CoA hydratase Long chain 3-hydroxyacyl-CoA dehydrogenase [Source:UniProtKB/Swiss-Prot;Acc:Q64428]	0.665208	0.00169934	0.025452	1.5558	0.00065	0.0441181	1.51786	0.00140193	0.141349
ENSRNOG00000016544	Arhgef28	Rho guanine nucleotide exchange factor 28 [Source:UniProtKB/Swiss-Prot;Acc:P0C6P5]	0.664055	0.000695951	0.0159411	1.22958	0.053888	0.195522	1.11957	0.270454	0.484173
ENSRNOG00000014529			0.66358	0.00538578	0.0498747	1.04796	0.740144	0.86231	0.903392	0.469835	0.66079
ENSRNOG00000019455	Ap4b1	AP-4 complex subunit beta-1 [Source:RefSeq peptide;Acc:NP_001101179]	0.66326	0.00269027	0.0336919	1.32039	0.0353467	0.158857	1.47892	0.00392295	0.141349
ENSRNOG00000027422	Fastkd3	FAST kinase domain-containing protein 3 [Source:UniProtKB/Swiss-Prot;Acc:Q68FN9]	0.662489	0.00196788	0.0279049	1.3326	0.0268738	0.139724	1.38825	0.0106212	0.150074
ENSRNOG00000039862	Cldn12	claudin 12 [Source:RefSeq peptide;Acc:NP_001094283]	0.662072	0.00249582	0.0323216	1.39192	0.0134898	0.103109	1.37756	0.0143234	0.153321
ENSRNOG00000043123	Rnf128	E3 ubiquitin-protein ligase RNF128 precursor [Source:RefSeq peptide;Acc:NP_001166820]	0.661989	0.00131587	0.0220841	1.34654	0.0142294	0.105773	1.32868	0.0173125	0.159132
ENSRNOG00000025504	Ankrd46	Ankyrin repeat domain-containing protein 46 [Source:UniProtKB/Swiss-Prot;Acc:Q76K24]	0.661802	0.00432244	0.0439511	1.32681	0.0406548	0.170257	1.42372	0.0119974	0.152114
ENSRNOG00000007485	Arfgef2	Brefeldin A-inhibited guanine nucleotide-exchange protein 2 [Source:UniProtKB/Swiss-Prot;Acc:Q7TSU1]	0.661539	0.00358129	0.0392881	1.31837	0.0413077	0.171617	1.12137	0.367954	0.574223
ENSRNOG00000031938	PRPS1	Ribose-phosphate pyrophosphokinase 1 [Source:UniProtKB/Swiss-Prot;Acc:P60892]	0.660817	0.00507271	0.0483351	1.07379	0.61714	0.786966	1.09144	0.52541	0.705024
ENSRNOG00000019992	Cnmpd1	cyclic nucleotide (cNMP) binding domain containing 1 [Source:RefSeq peptide;Acc:NP_001171152]	0.660367	0.00187168	0.0269983	1.26024	0.0688295	0.223767	1.1924	0.150158	0.352265
ENSRNOG00000006785	Dcaf8	DDB1- and CUL4-associated factor 8 [Source:UniProtKB/Swiss-Prot;Acc:Q5U2M6]	0.660102	0.00258476	0.0328681	1.2675	0.0638704	0.214539	1.20446	0.133833	0.330159
ENSRNOG00000012880	Tti1	TEL2-interacting protein 1 homolog [Source:RefSeq peptide;Acc:NP_001128091]	0.659924	0.00129151	0.0218949	1.48918	0.00217966	0.0539625	1.54419	0.000878849	0.141349
ENSRNOG00000012001	Vps37a	vacuolar protein sorting-associated protein 37A [Source:RefSeq peptide;Acc:NP_001020038]	0.659001	0.00260165	0.033016	1.24586	0.0958817	0.270779	1.33656	0.0275806	0.176214
ENSRNOG00000006582	Aptx	Aprataxin [Source:UniProtKB/Swiss-Prot;Acc:Q8K4H4]	0.658915	0.00113107	0.0205257	1.43926	0.00435727	0.0664036	1.37502	0.00923531	0.148757
ENSRNOG00000002977	Ttc19	Tetratricopeptide repeat protein 19, mitochondrial [Source:UniProtKB/Swiss-Prot;Acc:D4A6D7]	0.65866	0.000412212	0.0117118	1.4037	0.00323658	0.0598938	1.34397	0.00747259	0.146575
ENSRNOG00000000546	Nt5dc1	5'-nucleotidase domain-containing protein 1 [Source:RefSeq peptide;Acc:NP_001099863]	0.658638	0.00363181	0.0396355	1.2036	0.176063	0.380394	1.22474	0.12954	0.324306
ENSRNOG00000011116	Snx25	Snx25 protein [Source:UniProtKB/TrEMBL;Acc:Q5RJT4]	0.65852	0.00339808	0.0381407	1.1776	0.228335	0.440932	1.22337	0.129142	0.323752
ENSRNOG00000005641	FBXL4	F-box/LRR-repeat protein 4 [Source:RefSeq peptide;Acc:NP_001101389]	0.657363	0.00146031	0.0233916	1.35599	0.0176617	0.116869	1.36315	0.0135841	0.153321
ENSRNOG00000006839	ARL5A	ADP-ribosylation factor-like protein 5A [Source:UniProtKB/Swiss-Prot;Acc:P51646]	0.656307	0.00485789	0.0471182	1.30914	0.0598375	0.207239	1.28647	0.0717676	0.248728
ENSRNOG00000011723	Slc44a3	choline transporter-like protein 3 [Source:RefSeq peptide;Acc:NP_001013936]	0.655722	0.00190814	0.027328	1.45749	0.00540314	0.0706027	1.23826	0.0860185	0.267457
ENSRNOG00000015627	Slc35a3	UDP-N-acetylglucosamine transporter [Source:UniProtKB/Swiss-Prot;Acc:Q6AXR5]	0.655217	0.00262185	0.0331599	1.16145	0.255437	0.469541	1.25549	0.0816434	0.262127
ENSRNOG00000002144	Sec3l1	SEC3-like 1 [Source:RefSeq peptide;Acc:NP_001019941]	0.654908	0.00150035	0.0237623	1.23736	0.0905442	0.262235	1.20959	0.118889	0.311312
ENSRNOG00000012192	Zfp740	zinc finger protein 740 [Source:MGI Symbol;Acc:MGI:1915994]	0.653331	0.00412124	0.0427442	1.18415	0.236797	0.449981	1.06743	0.635824	0.784475
ENSRNOG00000027179	Zdhhc23	probable palmitoyltransferase ZDHHC23 [Source:RefSeq peptide;Acc:NP_998792]	0.652672	0.00185448	0.0268327	1.2015	0.151941	0.351232	1.1295	0.323954	0.535067
ENSRNOG00000013573	Atp6v1b1	V-type proton ATPase subunit B, kidney isoform [Source:RefSeq peptide;Acc:NP_001101337]	0.652443	0.00472038	0.0463425	1.5094	0.00561444	0.0718051	1.50408	0.00638536	0.142298
ENSRNOG00000005506	Arhgef5		0.65149	0.00342912	0.0382452	1.20572	0.172447	0.376179	1.0315	0.813967	0.898183
ENSRNOG00000007323	Ric8b	Synembryn-B [Source:UniProtKB/Swiss-Prot;Acc:Q80ZG0]	0.650833	0.00311731	0.0362999	0.983721	0.906064	0.956099	0.916809	0.52372	0.703764
ENSRNOG00000014066	Phf17	protein Jade-1 [Source:RefSeq peptide;Acc:NP_001101140]	0.650512	0.00199551	0.0281775	1.06469	0.617701	0.787369	0.92575	0.533192	0.712206
ENSRNOG00000018125	Sephs1	selenide, water dikinase 1 [Source:RefSeq peptide;Acc:NP_001098100]	0.650437	0.00109846	0.0202475	1.58184	0.000618488	0.0441181	1.44353	0.00381583	0.141349
ENSRNOG00000005990	Wdsub1	WD repeat, SAM and U-box domain-containing protein 1 [Source:UniProtKB/Swiss-Prot;Acc:Q5FVN8]	0.6503	0.00164932	0.0249702	1.37342	0.0173196	0.115882	1.50851	0.00244863	0.141349
ENSRNOG00000027040	Ggact	Gamma-glutamylaminecyclotransferase [Source:UniProtKB/Swiss-Prot;Acc:Q4KM86]	0.649804	0.00522842	0.0491611	1.3267	0.0550245	0.197874	1.16879	0.265662	0.479624
ENSRNOG00000013507	Selt	selenoprotein T precursor [Source:RefSeq peptide;Acc:NP_001014275]	0.649782	0.00108668	0.0201093	1.34628	0.0180103	0.117374	1.31892	0.0237067	0.170445
ENSRNOG00000010496	Med17	mediator of RNA polymerase II transcription subunit 17 [Source:RefSeq peptide;Acc:NP_001100271]	0.649546	0.00371355	0.0402058	1.21218	0.178646	0.383828	1.08733	0.542598	0.718491
ENSRNOG00000002899	Akap10	A kinase anchor protein 10, mitochondrial [Source:RefSeq peptide;Acc:NP_001108078]	0.64913	0.00477197	0.0466359	1.12065	0.435139	0.64385	1.1703	0.270261	0.484013
ENSRNOG00000017243	Bnip3	BCL2/adenovirus E1B interacting protein 3 [Source:RefSeq peptide;Acc:NP_445872]	0.649066	0.00307707	0.0361839	1.78105	0.000258866	0.0404521	1.65429	0.000895556	0.141349
ENSRNOG00000008214	Fbxo9	F-box only protein 9 [Source:UniProtKB/Swiss-Prot;Acc:Q5U2X1]	0.648672	0.00125257	0.0214936	1.40636	0.00792889	0.083275	1.57483	0.000827653	0.141349
ENSRNOG00000016740	Fam210a	Protein FAM210A [Source:UniProtKB/Swiss-Prot;Acc:Q5XIJ4]	0.647114	0.00415426	0.0429284	1.39446	0.0269088	0.139841	1.50426	0.00675688	0.142298
ENSRNOG00000016949	Slc25a33	solute carrier family 25 member 33 [Source:RefSeq peptide;Acc:NP_001121046]	0.645434	0.00184223	0.0267104	1.62425	0.000931766	0.0445108	1.32447	0.0335369	0.186303
ENSRNOG00000039829	Rpp14	Protein Rpp14 [Source:UniProtKB/TrEMBL;Acc:D4A157]	0.643787	0.00424624	0.0435469	1.43246	0.0195418	0.121142	1.18209	0.244912	0.45849
ENSRNOG00000009250	Pts	6-pyruvoyl tetrahydrobiopterin synthase [Source:UniProtKB/Swiss-Prot;Acc:P27213]	0.642934	0.000975678	0.0189854	1.43471	0.00604112	0.074009	1.35783	0.0148773	0.153321
ENSRNOG00000015813	Ubr2	E3 ubiquitin-protein ligase UBR2 [Source:RefSeq peptide;Acc:NP_001171542]	0.642678	0.00344938	0.0383604	1.01302	0.924962	0.96528	0.908893	0.481991	0.670297
ENSRNOG00000005210	Gnai1	guanine nucleotide binding protein (G protein), alpha inhibiting 1 [Source:MGI Symbol;Acc:MGI:95771]	0.642587	0.00295017	0.035162	1.1655	0.274273	0.490636	1.25591	0.100169	0.287212
ENSRNOG00000004751	Jkamp	JNK1/MAPK8-associated membrane protein [Source:RefSeq peptide;Acc:NP_001100208]	0.642199	0.000684974	0.0157926	1.31217	0.0267633	0.139604	1.32936	0.018218	0.161118
ENSRNOG00000007333	Wdr20a	WD repeat domain 20a [Source:RefSeq peptide;Acc:NP_001094364]	0.642024	0.00233487	0.0309743	1.07775	0.585108	0.763141	1.01392	0.917362	0.957602
ENSRNOG00000026833	Ube4a	ubiquitin conjugation factor E4 A [Source:RefSeq peptide;Acc:NP_997493]	0.641908	0.00493231	0.0475595	1.36228	0.0377722	0.164074	1.38896	0.0282048	0.176888
ENSRNOG00000028196	RGD1307465	uncharacterized protein LOC296200 [Source:RefSeq peptide;Acc:NP_001009655]	0.641633	0.00373438	0.0403382	1.36022	0.040712	0.170257	1.44102	0.0143104	0.153321
ENSRNOG00000019368	Scnn1a	Amiloride-sensitive sodium channel subunit alpha [Source:UniProtKB/Swiss-Prot;Acc:P37089]	0.641158	0.00327268	0.0373596	1.38063	0.0266996	0.139592	1.42733	0.0143393	0.153321
ENSRNOG00000009856	Sypl1	synaptophysin-like protein 1 [Source:RefSeq peptide;Acc:NP_001014285]	0.640634	0.00515575	0.048763	1.17549	0.264711	0.479629	1.17875	0.251582	0.466788
ENSRNOG00000012469	Vwa9	UPF0464 protein C15orf44 homolog [Source:UniProtKB/Swiss-Prot;Acc:Q66H58]	0.64026	0.00334193	0.037829	1.12666	0.405054	0.617995	1.23676	0.131429	0.326592
ENSRNOG00000016356	Got1	Aspartate aminotransferase, cytoplasmic [Source:UniProtKB/Swiss-Prot;Acc:P13221]	0.638491	0.00154072	0.0241031	1.70382	0.000276026	0.0411001	1.5076	0.00305451	0.141349
ENSRNOG00000009756	Pacsin2	Protein kinase C and casein kinase substrate in neurons 2 protein [Source:UniProtKB/Swiss-Prot;Acc:Q9QY17]	0.637863	5.19168e-05	0.00370432	1.37868	0.001378	0.0468342	1.31012	0.00514208	0.141349
ENSRNOG00000008150	Fam214a	uncharacterized protein LOC300836 [Source:RefSeq peptide;Acc:NP_001100308]	0.636503	0.0018045	0.0263063	1.42918	0.0114578	0.0964235	1.42637	0.0104044	0.150074
ENSRNOG00000010967	Cdc37l1	Hsp90 co-chaperone Cdc37-like 1 [Source:UniProtKB/Swiss-Prot;Acc:Q5XIC3]	0.634774	0.00110906	0.0202832	1.17433	0.211615	0.42317	1.21294	0.125773	0.3201
ENSRNOG00000019649	Cul4a	cullin-4A [Source:RefSeq peptide;Acc:NP_001120773]	0.634185	0.000410587	0.0116893	1.14447	0.220608	0.432551	1.13138	0.254491	0.470254
ENSRNOG00000030862	Atp6v1h	V-type proton ATPase subunit H [Source:RefSeq peptide;Acc:NP_001013951]	0.634178	0.00113881	0.0205865	1.30461	0.0348914	0.157859	1.54763	0.00160415	0.141349
ENSRNOG00000004006	Dnajb9	DnaJ homolog subfamily B member 9 [Source:UniProtKB/Swiss-Prot;Acc:P97554]	0.63398	0.00442399	0.0445626	1.24923	0.13873	0.33458	1.2786	0.0975295	0.283581
ENSRNOG00000029209	Rnf13	E3 ubiquitin-protein ligase RNF13 [Source:UniProtKB/Swiss-Prot;Acc:Q66HG0]	0.632692	0.00254075	0.0325741	1.07751	0.600669	0.774317	1.06546	0.648211	0.79218
ENSRNOG00000003795	Angel2	protein angel homolog 2 [Source:RefSeq peptide;Acc:NP_001128591]	0.632059	0.00215686	0.02928	1.14303	0.333474	0.549728	1.09938	0.480254	0.669205
ENSRNOG00000015526	Rhcg	ammonium transporter Rh type C [Source:RefSeq peptide;Acc:NP_898876]	0.631569	0.00462372	0.045859	1.62007	0.00284594	0.057974	1.47895	0.0126602	0.152378
ENSRNOG00000002916	Car4	Carbonic anhydrase 4 [Source:UniProtKB/Swiss-Prot;Acc:P48284]	0.631567	0.00537078	0.0498747	1.76255	0.00100433	0.0449758	1.48755	0.0133198	0.152673
ENSRNOG00000011454	Tbck	TBC domain-containing protein kinase-like protein [Source:RefSeq peptide;Acc:NP_001127985]	0.630813	9.93235e-05	0.00523279	1.27121	0.0246938	0.134402	1.22968	0.0442256	0.204912
ENSRNOG00000003847	Gid4	GID complex subunit 4, VID24 homolog (S. cerevisiae) [Source:MGI Symbol;Acc:MGI:1914021]	0.630799	0.00138186	0.0227271	1.40928	0.0145564	0.106942	1.30314	0.0479568	0.211729
ENSRNOG00000014164	Paqr5	membrane progestin receptor gamma [Source:RefSeq peptide;Acc:NP_001014114]	0.630008	0.000847488	0.0178818	1.51682	0.00172533	0.0495204	1.38591	0.0106967	0.150074
ENSRNOG00000013331	Sdha	Succinate dehydrogenase [ubiquinone] flavoprotein subunit, mitochondrial [Source:UniProtKB/Swiss-Prot;Acc:Q920L2]	0.627568	0.00255064	0.0326407	1.51842	0.00454486	0.0675897	1.69031	0.000979342	0.141349
ENSRNOG00000007496	Mtmr4	myotubularin-related protein 4 [Source:RefSeq peptide;Acc:NP_001099297]	0.627453	0.00078192	0.0171025	1.46814	0.00398532	0.0642775	1.33069	0.0232774	0.169774
ENSRNOG00000009302	Zfp623	zinc finger protein 623 [Source:MGI Symbol;Acc:MGI:1926084]	0.627375	0.00535199	0.0498747	1.45539	0.025421	0.136689	1.4466	0.023525	0.170369
ENSRNOG00000018967	Wdr59		0.626043	0.00170774	0.0255236	1.25857	0.105409	0.286053	1.09163	0.517594	0.69867
ENSRNOG00000005141	Hus1	checkpoint protein HUS1 [Source:RefSeq peptide;Acc:NP_001102562]	0.626008	0.00523299	0.0491629	1.2428	0.169932	0.373266	1.35899	0.0531611	0.220354
ENSRNOG00000023107	Yeats2	YEATS domain-containing protein 2 [Source:RefSeq peptide;Acc:NP_001102527]	0.625876	0.00131085	0.022026	1.49155	0.00502322	0.0700583	1.35347	0.0246592	0.172378
ENSRNOG00000019154	Zmynd8	protein kinase C-binding protein 1 [Source:RefSeq peptide;Acc:NP_001094308]	0.625675	0.00509034	0.0484702	1.04488	0.771465	0.881674	0.98082	0.896095	0.945367
ENSRNOG00000011340	Ankrd13c	ankyrin repeat domain-containing protein 13C [Source:RefSeq peptide;Acc:NP_001178499]	0.625491	0.00185914	0.0268725	1.30518	0.0634409	0.213606	1.26123	0.0946425	0.279339
ENSRNOG00000024322	Shroom2	Protein Shroom2 [Source:UniProtKB/Swiss-Prot;Acc:Q7TP36]	0.625442	0.00154478	0.024114	1.40623	0.0173162	0.115882	1.24312	0.106705	0.295355
ENSRNOG00000012882	Ankrd27	ankyrin repeat domain 27 (VPS9 domain) [Source:MGI Symbol;Acc:MGI:2444103]	0.625355	0.00316501	0.0365486	1.35743	0.0477045	0.184178	1.30088	0.0775597	0.256478
ENSRNOG00000011476	Nars2	probable asparaginyl-tRNA synthetase, mitochondrial [Source:RefSeq peptide;Acc:NP_001030093]	0.62453	0.00115374	0.0207114	1.18168	0.21691	0.428699	1.10781	0.432885	0.63119
ENSRNOG00000019760	Oxnad1	oxidoreductase NAD-binding domain-containing protein 1 [Source:RefSeq peptide;Acc:NP_001100765]	0.624478	0.0041326	0.0427989	1.70198	0.00178486	0.0500045	1.63271	0.00307278	0.141349
ENSRNOG00000007104	Itpr1	inositol 1,4,5-trisphosphate receptor type 1 isoform 3 [Source:RefSeq peptide;Acc:NP_001257526]	0.6239	0.00077792	0.0170415	1.09889	0.43601	0.644326	0.943538	0.624012	0.776527
ENSRNOG00000012644	Nupl1	Nucleoporin p58/p45 [Source:UniProtKB/Swiss-Prot;Acc:P70581]	0.623811	0.00492525	0.0475595	1.03706	0.820004	0.911814	1.03611	0.819864	0.901601
ENSRNOG00000027919	Rdh13	retinol dehydrogenase 13 precursor [Source:RefSeq peptide;Acc:NP_001101938]	0.623806	0.00427974	0.0437748	1.3463	0.0656902	0.218024	1.1715	0.303951	0.516464
ENSRNOG00000010011	Osbpl3	Oxysterol-binding protein [Source:UniProtKB/TrEMBL;Acc:D3ZHZ3]	0.623467	0.00150922	0.0237955	0.914915	0.528586	0.721891	0.899979	0.443237	0.639029
ENSRNOG00000013949	Idh2	Isocitrate dehydrogenase [NADP], mitochondrial [Source:UniProtKB/Swiss-Prot;Acc:P56574]	0.622674	0.00368465	0.0399852	1.66666	0.00167636	0.0495204	1.67953	0.00185609	0.141349
ENSRNOG00000001050	Eif2ak1	Eukaryotic translation initiation factor 2-alpha kinase 1 [Source:UniProtKB/Swiss-Prot;Acc:Q63185]	0.622294	0.00142011	0.0229042	1.29845	0.0573942	0.202304	1.20448	0.158499	0.363064
ENSRNOG00000015459	Heatr3	Protein Heatr3 [Source:UniProtKB/TrEMBL;Acc:D3ZV81]	0.622281	0.0043137	0.0439511	1.08194	0.623476	0.791166	1.31153	0.0858993	0.267262
ENSRNOG00000004093	Rhot1	mitochondrial Rho GTPase 1 [Source:RefSeq peptide;Acc:NP_001100496]	0.622179	0.00314765	0.0365121	1.26988	0.114971	0.301141	1.29241	0.0850692	0.266521
ENSRNOG00000013248	Wwc2	protein WWC2 [Source:RefSeq peptide;Acc:NP_001102581]	0.621921	0.000247375	0.00850631	1.2398	0.0537802	0.195342	1.12887	0.255455	0.47056
ENSRNOG00000003003	Tbc1d19	TBC1 domain family member 19 [Source:RefSeq peptide;Acc:NP_001099478]	0.621794	0.00492943	0.0475595	1.49212	0.0181924	0.117961	1.58993	0.00601394	0.141349
ENSRNOG00000000387	Slc25a16	graves disease carrier protein [Source:RefSeq peptide;Acc:NP_001094330]	0.621787	0.00383856	0.0409291	1.32167	0.0740645	0.232821	1.30007	0.085091	0.26653
ENSRNOG00000010915	Ermp1	endoplasmic reticulum metallopeptidase 1 [Source:RefSeq peptide;Acc:NP_908939]	0.620622	0.00315402	0.0365121	1.08341	0.571939	0.753795	1.02274	0.872	0.932396
ENSRNOG00000036664	Narf	Nuclear prelamin A recognition factor [Source:UniProtKB/Swiss-Prot;Acc:Q2YDU6]	0.620004	0.00113651	0.0205865	1.26676	0.0820781	0.24814	1.36311	0.0230791	0.169408
ENSRNOG00000004639	Traf6	TNF receptor-associated factor 6 [Source:UniProtKB/Swiss-Prot;Acc:B5DF45]	0.619997	0.00326726	0.0373503	1.19672	0.246005	0.459553	1.1839	0.262808	0.477351
ENSRNOG00000007692	Ift52	intraflagellar transport protein 52 homolog [Source:RefSeq peptide;Acc:NP_001171156]	0.619991	0.002938	0.0351231	1.248	0.149402	0.348356	1.38449	0.0334395	0.186034
ENSRNOG00000022745	RGD1306502	uncharacterized protein LOC310158 [Source:RefSeq peptide;Acc:NP_001101124]	0.618947	0.00156365	0.0242194	1.36303	0.033817	0.155813	1.41037	0.0171217	0.158478
ENSRNOG00000018076	Fmo5	Dimethylaniline monooxygenase [N-oxide-forming] 5 [Source:UniProtKB/Swiss-Prot;Acc:Q8K4C0]	0.617301	0.00378869	0.0407995	1.29648	0.107587	0.289869	1.05751	0.717652	0.835726
ENSRNOG00000015059	Mcfd2	multiple coagulation factor deficiency protein 2 homolog precursor [Source:RefSeq peptide;Acc:NP_640346]	0.616355	0.000736355	0.0165433	1.30813	0.0473105	0.183803	1.33501	0.029529	0.179999
ENSRNOG00000010502	Fbxo8	F-box only protein 8 [Source:RefSeq peptide;Acc:NP_001012050]	0.616263	0.000236452	0.00837648	1.37953	0.00893317	0.0880902	1.43384	0.0033864	0.141349
ENSRNOG00000037160	Bloc1s6	pallidin [Source:RefSeq peptide;Acc:NP_001020885]	0.615768	0.000878214	0.0180175	1.60633	0.00129889	0.0462469	1.59056	0.00130332	0.141349
ENSRNOG00000009724	Tstd2	thiosulfate sulfurtransferase/rhodanese-like domain-containing protein 2 [Source:RefSeq peptide;Acc:NP_001102133]	0.615163	0.00222384	0.0297867	1.15314	0.343723	0.55957	1.07366	0.625301	0.777081
ENSRNOG00000010023	Slc33a1	Acetyl-coenzyme A transporter 1 [Source:UniProtKB/Swiss-Prot;Acc:Q6AYY8]	0.614823	0.00224341	0.0299918	1.39529	0.0280161	0.143176	1.24767	0.124309	0.319204
ENSRNOG00000021440	Pptc7	protein phosphatase PTC7 homolog [Source:RefSeq peptide;Acc:NP_001100611]	0.613881	0.000276742	0.0091364	1.25331	0.0584856	0.204244	1.11615	0.330752	0.542132
ENSRNOG00000009001	Mtss1	metastasis suppressor protein 1 [Source:RefSeq peptide;Acc:NP_001124035]	0.613261	6.77175e-05	0.00432678	1.4023	0.00213735	0.053562	1.36202	0.00421558	0.141349
ENSRNOG00000002378	Bpnt1	3'(2'),5'-bisphosphate nucleotidase 1 [Source:UniProtKB/Swiss-Prot;Acc:Q9Z1N4]	0.613175	0.000760444	0.0167631	1.57743	0.00145191	0.0468342	1.50037	0.00346236	0.141349
ENSRNOG00000018046	Lgals8	galectin-8 [Source:RefSeq peptide;Acc:NP_446314]	0.611181	0.0028161	0.0345599	1.22706	0.191091	0.398918	1.29034	0.0975087	0.283581
ENSRNOG00000009094	Nudt4	Diphosphoinositol polyphosphate phosphohydrolase 2 [Source:UniProtKB/Swiss-Prot;Acc:Q99MY2]	0.610923	0.00419401	0.0431489	1.12866	0.408805	0.621577	1.17506	0.286657	0.499714
ENSRNOG00000038166	Ptgr2	Prostaglandin reductase 2 [Source:UniProtKB/Swiss-Prot;Acc:Q5BK81]	0.610709	0.000158421	0.00679278	1.54464	0.000500277	0.0426614	1.54131	0.000556088	0.141349
ENSRNOG00000019005	Pde8a	high affinity cAMP-specific and IBMX-insensitive 3',5'-cyclic phosphodiesterase 8A [Source:RefSeq peptide;Acc:NP_942062]	0.610676	0.00284942	0.0347053	1.30166	0.0948853	0.268937	1.13863	0.38983	0.594252
ENSRNOG00000013479	Stard7	stAR-related lipid transfer protein 7, mitochondrial [Source:RefSeq peptide;Acc:NP_001099973]	0.610442	0.000923945	0.0183796	1.0797	0.569027	0.750995	1.14141	0.314301	0.526318
ENSRNOG00000011922	Stt3b	dolichyl-diphosphooligosaccharide--protein glycosyltransferase subunit STT3B [Source:RefSeq peptide;Acc:NP_001164010]	0.610268	0.00139459	0.0227271	1.15826	0.287592	0.505209	1.14575	0.314558	0.526472
ENSRNOG00000007735	Pigm	GPI mannosyltransferase 1 [Source:UniProtKB/Swiss-Prot;Acc:Q9EQY6]	0.610103	0.00481548	0.0469259	1.0557	0.747541	0.866086	1.22094	0.224392	0.437845
ENSRNOG00000001733	Ppp1r2	Protein phosphatase inhibitor 2 [Source:UniProtKB/Swiss-Prot;Acc:P50411]	0.609674	0.000818608	0.0174703	1.17485	0.230036	0.442939	1.03382	0.797353	0.886971
ENSRNOG00000014456	Coq10b	Coenzyme Q-binding protein COQ10 homolog B, mitochondrial [Source:UniProtKB/Swiss-Prot;Acc:Q5I0I9]	0.609584	4.95514e-05	0.00362904	1.33143	0.00706106	0.0786788	1.33638	0.00604747	0.141349
ENSRNOG00000016371	Slc18b1	Protein RGD1306962 [Source:UniProtKB/TrEMBL;Acc:D4A9K4]	0.609409	0.00513363	0.0486847	1.4055	0.0517064	0.191924	1.45223	0.0296442	0.180062
ENSRNOG00000013660	Cog6	Conserved oligomeric Golgi complex subunit 6 [Source:UniProtKB/Swiss-Prot;Acc:Q68FP9]	0.609369	0.0028456	0.0347053	1.00383	0.980787	0.992772	1.08765	0.581734	0.74574
ENSRNOG00000004936	Sdc2	Syndecan-2 [Source:UniProtKB/Swiss-Prot;Acc:P34900]	0.608051	0.000428867	0.0120762	1.39861	0.00768513	0.0821317	1.40306	0.00844618	0.148277
ENSRNOG00000018322	Picalm	phosphatidylinositol binding clathrin assembly protein [Source:MGI Symbol;Acc:MGI:2385902]	0.607813	0.00501124	0.0480423	1.15899	0.343534	0.559391	1.06931	0.664037	0.802458
ENSRNOG00000017396	March5	E3 ubiquitin-protein ligase MARCH5 [Source:RefSeq peptide;Acc:NP_001099842]	0.607768	0.000237701	0.00839174	1.21167	0.102993	0.281973	1.22642	0.0788467	0.257774
ENSRNOG00000023280	Als2	Alsin [Source:UniProtKB/Swiss-Prot;Acc:P0C5Y8]	0.606101	0.0025166	0.0323879	1.23552	0.176891	0.381563	1.17974	0.274919	0.488067
ENSRNOG00000011142	Cyb5b	Cytochrome b5 type B [Source:UniProtKB/Swiss-Prot;Acc:P04166]	0.604607	3.021e-05	0.00294304	1.46385	0.000448497	0.042499	1.2923	0.0105753	0.150074
ENSRNOG00000001285	Atp2a2	sarcoplasmic/endoplasmic reticulum calcium ATPase 2 isoform b [Source:RefSeq peptide;Acc:NP_001103609]	0.604205	0.00392761	0.0414388	1.34341	0.0591841	0.205878	1.30982	0.0890961	0.271988
ENSRNOG00000013866	Usp49	ubiquitin carboxyl-terminal hydrolase 49 [Source:RefSeq peptide;Acc:NP_001129942]	0.603998	0.00267381	0.0336054	1.38823	0.0457229	0.180719	1.38796	0.0397246	0.196927
ENSRNOG00000004909	Cnot2	CCR4-NOT transcription complex subunit 2 [Source:RefSeq peptide;Acc:NP_001011988]	0.603499	0.00307187	0.036153	1.10102	0.545715	0.733879	1.16081	0.338733	0.549257
ENSRNOG00000002767	Dlg3	Disks large homolog 3 [Source:UniProtKB/Swiss-Prot;Acc:Q62936]	0.603295	0.00283556	0.0346562	1.0762	0.648794	0.807561	1.03237	0.838603	0.91189
ENSRNOG00000013260	Calr3	calreticulin-3 precursor [Source:RefSeq peptide;Acc:NP_001012212]	0.603205	0.00423986	0.0435251	1.66652	0.00482743	0.069221	1.49408	0.0193453	0.163151
ENSRNOG00000017810	Uros	uroporphyrinogen-III synthase [Source:RefSeq peptide;Acc:NP_001012068]	0.603058	0.00414517	0.0428659	1.81162	0.00135146	0.0468342	1.76122	0.0016902	0.141349
ENSRNOG00000002254	Tmem33	Transmembrane protein 33 [Source:UniProtKB/Swiss-Prot;Acc:Q9Z142]	0.60278	0.00338374	0.0381232	1.53459	0.011231	0.0959032	1.50006	0.0144658	0.153321
ENSRNOG00000018914	Napg	gamma-soluble NSF attachment protein [Source:RefSeq peptide;Acc:NP_001100854]	0.600929	0.00381291	0.0408266	1.15563	0.365046	0.580822	1.3401	0.0717082	0.248645
ENSRNOG00000025000	Cep104	glycine-, glutamate-, thienylcyclohexylpiperidine-binding protein [Source:RefSeq peptide;Acc:NP_659550]	0.600677	0.00268664	0.0336919	1.55565	0.0081028	0.0839777	1.23204	0.171921	0.38092
ENSRNOG00000018698	Wac	WW domain containing adaptor with coiled-coil [Source:MGI Symbol;Acc:MGI:2387357]	0.599733	0.0011017	0.0202749	0.966756	0.813931	0.908552	0.936475	0.640135	0.78717
ENSRNOG00000019189	Acat3	acetyl-CoA acetyltransferase, cytosolic [Source:RefSeq peptide;Acc:NP_001006996]	0.599108	0.00476535	0.0466359	1.7304	0.00347953	0.0615337	1.77915	0.00189575	0.141349
ENSRNOG00000007894	Mpdz	Multiple PDZ domain protein [Source:UniProtKB/Swiss-Prot;Acc:O55164]	0.597751	0.00308023	0.0361908	1.22209	0.223798	0.436063	1.01819	0.910473	0.953383
ENSRNOG00000009397	Kbtbd4	kelch repeat and BTB domain-containing protein 4 [Source:RefSeq peptide;Acc:NP_001101216]	0.596972	0.00324504	0.037195	1.23655	0.20957	0.420746	1.31658	0.0959431	0.281055
ENSRNOG00000045742	Cyb5d1	cytochrome b5 domain containing 1 [Source:RefSeq peptide;Acc:NP_001178819]	0.596584	0.00158906	0.0244781	1.18034	0.281435	0.498373	1.25517	0.131757	0.326987
ENSRNOG00000021164	Stip1	Stress-induced-phosphoprotein 1 [Source:UniProtKB/Swiss-Prot;Acc:O35814]	0.596303	0.00290655	0.0349382	1.30213	0.0882835	0.258342	1.24112	0.160124	0.365048
ENSRNOG00000014291	Elp3	Uncharacterized protein [Source:UniProtKB/TrEMBL;Acc:D4ACM1]	0.5961	0.00116999	0.0208552	1.20384	0.205313	0.415709	1.30057	0.0701212	0.246669
ENSRNOG00000025651	Ikzf5	zinc finger protein Pegasus [Source:RefSeq peptide;Acc:NP_001101025]	0.595884	0.00147845	0.023548	1.02268	0.883691	0.945592	0.863991	0.339228	0.54958
ENSRNOG00000022523	Fkbp5	peptidyl-prolyl cis-trans isomerase FKBP5 [Source:RefSeq peptide;Acc:NP_001012174]	0.595723	0.00399622	0.0418176	1.37708	0.0590814	0.205731	1.40795	0.0423934	0.20248
ENSRNOG00000010544	Lats2	large tumor suppressor 2 [Source:MGI Symbol;Acc:MGI:1354386]	0.595263	0.00129215	0.0218949	1.091	0.544346	0.733654	0.909097	0.501372	0.686124
ENSRNOG00000007591	Slc45a3	solute carrier family 45 member 3 [Source:RefSeq peptide;Acc:NP_001129340]	0.594888	0.00275194	0.0340998	1.69803	0.00275299	0.0570209	1.34936	0.0629285	0.237256
ENSRNOG00000005333	Azin1	antizyme inhibitor 1 [Source:RefSeq peptide;Acc:NP_072107]	0.59471	0.000948871	0.0186642	1.20413	0.185553	0.391834	1.1122	0.433184	0.631255
ENSRNOG00000012415	Mpc1	Mitochondrial pyruvate carrier 1 [Source:UniProtKB/Swiss-Prot;Acc:P63031]	0.594662	0.00277735	0.0342559	1.70572	0.00179366	0.0500517	1.56143	0.00793288	0.147743
ENSRNOG00000009715	Me1	NADP-dependent malic enzyme [Source:RefSeq peptide;Acc:NP_036732]	0.594621	0.00524255	0.0492064	2.02996	0.000400667	0.042499	1.86445	0.00136445	0.141349
ENSRNOG00000004423	Zfp238	zinc finger protein 238 [Source:RefSeq peptide;Acc:NP_073169]	0.593955	0.00484701	0.0470451	1.18969	0.331065	0.547389	0.959458	0.813473	0.897942
ENSRNOG00000007316	Idh3B	Isocitrate dehydrogenase [NAD] subunit beta, mitochondrial [Source:UniProtKB/Swiss-Prot;Acc:Q68FX0]	0.59383	0.00163432	0.0249296	1.65901	0.00172466	0.0495204	1.70168	0.00139242	0.141349
ENSRNOG00000003855	Dnaja3	dnaJ homolog subfamily A member 3, mitochondrial isoform 1 [Source:RefSeq peptide;Acc:NP_001033684]	0.591717	0.00115023	0.0206865	1.63126	0.00197597	0.052434	1.59033	0.00304389	0.141349
ENSRNOG00000023985	Fan1	coiled-coil domain-containing protein MTMR15 [Source:RefSeq peptide;Acc:NP_001178562]	0.591374	0.00104846	0.0197927	1.37416	0.0379592	0.164134	1.34853	0.0446114	0.205458
ENSRNOG00000005006	Ndufaf1	complex I intermediate-associated protein 30, mitochondrial [Source:RefSeq peptide;Acc:NP_001099970]	0.591315	0.000452019	0.0124026	1.53317	0.0036324	0.062009	1.64835	0.000751699	0.141349
ENSRNOG00000011595	Senp8	Sentrin-specific protease 8 [Source:UniProtKB/Swiss-Prot;Acc:Q5FVJ8]	0.588814	0.0038182	0.0408266	1.15634	0.417965	0.62861	1.15054	0.412838	0.614536
ENSRNOG00000012054	Zmpste24	CAAX prenyl protease 1 homolog [Source:RefSeq peptide;Acc:NP_001101444]	0.58788	0.00156796	0.0242464	1.16442	0.311446	0.528497	1.05175	0.72938	0.843476
ENSRNOG00000014092	Paip2b	Protein Paip2b; Putative uncharacterized protein RGD1307930_predicted [Source:UniProtKB/TrEMBL;Acc:D4AAB9]	0.58692	0.00434565	0.0440643	1.11704	0.54203	0.731925	1.11593	0.531088	0.71007
ENSRNOG00000005276	Csnk2a1	Casein kinase II subunit alpha [Source:UniProtKB/Swiss-Prot;Acc:P19139]	0.586382	0.00264655	0.0333224	0.951316	0.76333	0.876422	0.890448	0.476936	0.666554
ENSRNOG00000003971	Gosr1	Golgi SNAP receptor complex member 1 [Source:UniProtKB/Swiss-Prot;Acc:Q62931]	0.586338	0.00217286	0.0293556	1.08047	0.639034	0.800632	0.958597	0.793936	0.884569
ENSRNOG00000009097	Immt	Mitochondrial inner membrane protein [Source:UniProtKB/Swiss-Prot;Acc:Q3KR86]	0.586141	0.00341598	0.0381574	1.52977	0.0133902	0.102907	1.65994	0.00494639	0.141349
ENSRNOG00000016573	Dgat2	Diacylglycerol O-acyltransferase 2 [Source:UniProtKB/Swiss-Prot;Acc:Q5FVP8]	0.585105	0.00133731	0.0223107	2.00938	0.000120668	0.0386973	1.40226	0.0282501	0.176888
ENSRNOG00000019525	Hspa9	stress-70 protein, mitochondrial [Source:RefSeq peptide;Acc:NP_001094128]	0.584299	0.000740786	0.0165898	1.34753	0.0316963	0.151798	1.25826	0.0941713	0.278736
ENSRNOG00000019361	Inpp5j	Phosphatidylinositol 4,5-bisphosphate 5-phosphatase A [Source:UniProtKB/Swiss-Prot;Acc:Q9JMC1]	0.58393	0.00129705	0.0218988	1.57814	0.00565471	0.0719709	1.41708	0.0253405	0.172452
ENSRNOG00000016023	Kank1	ankyrin repeat domain 15 [Source:RefSeq peptide;Acc:NP_001032274]	0.582693	0.00053995	0.013807	1.18116	0.206818	0.417854	1.07176	0.589172	0.751643
ENSRNOG00000002095	Arhgap24	Rho GTPase-activating protein 24 [Source:UniProtKB/Swiss-Prot;Acc:Q5U2Z7]	0.582195	0.00102782	0.0196669	1.32536	0.0483431	0.185006	1.34875	0.0413398	0.199912
ENSRNOG00000024460	Tarsl2	probable threonyl-tRNA synthetase 2, cytoplasmic [Source:RefSeq peptide;Acc:NP_001014042]	0.581922	0.00314122	0.0365109	1.5996	0.0108429	0.0947587	1.33585	0.0933954	0.278002
ENSRNOG00000016361	Plcd4	1-phosphatidylinositol 4,5-bisphosphate phosphodiesterase delta-4 [Source:UniProtKB/Swiss-Prot;Acc:Q62711]	0.581246	0.00478634	0.0466817	1.02395	0.89971	0.953112	1.39784	0.0680266	0.244112
ENSRNOG00000024470	Lman1	protein ERGIC-53 precursor [Source:RefSeq peptide;Acc:NP_446338]	0.581112	0.00121684	0.0212956	1.02454	0.874891	0.941788	0.982521	0.906454	0.951079
ENSRNOG00000013763	Erlin2	Erlin-2 [Source:UniProtKB/Swiss-Prot;Acc:B5DEH2]	0.580653	0.000815574	0.017432	1.16801	0.272817	0.489088	1.1651	0.272424	0.485748
ENSRNOG00000020730	Nbr1	next to BRCA1 gene 1 protein [Source:RefSeq peptide;Acc:NP_001019936]	0.578386	0.000430824	0.0120762	1.29365	0.0517368	0.191966	1.28296	0.0617666	0.235608
ENSRNOG00000037655	Pet112l	Protein Pet112l [Source:UniProtKB/TrEMBL;Acc:D3ZJF6]	0.578215	0.0012505	0.0214936	1.80104	0.000740544	0.0441314	1.71202	0.00146747	0.141349
ENSRNOG00000010372	Foxred1	FAD-dependent oxidoreductase domain containing 1 [Source:MGI Symbol;Acc:MGI:2446262]	0.577992	0.00353512	0.0390251	2.08489	0.000307862	0.0411001	1.73312	0.00350123	0.141349
ENSRNOG00000013351	Stxbp5	Syntaxin-binding protein 5 [Source:UniProtKB/Swiss-Prot;Acc:Q9WU70]	0.577664	0.00276583	0.0342417	1.58603	0.0111687	0.0958674	1.41631	0.0438509	0.204708
ENSRNOG00000011690	Fam82a2	Regulator of microtubule dynamics protein 3 [Source:UniProtKB/Swiss-Prot;Acc:Q66H15]	0.576279	0.00453619	0.0452461	1.4833	0.0401921	0.169494	1.3985	0.0704271	0.247004
ENSRNOG00000007862	Acat1	Acetyl-CoA acetyltransferase, mitochondrial [Source:UniProtKB/Swiss-Prot;Acc:P17764]	0.575219	0.00296695	0.0352844	1.8387	0.00109695	0.0451097	1.82743	0.00152922	0.141349
ENSRNOG00000014668	RGD621098	UPF0183 protein C16orf70 homolog [Source:RefSeq peptide;Acc:NP_620609]	0.575068	0.00367677	0.0399614	1.33761	0.114482	0.30033	1.07528	0.682835	0.814399
ENSRNOG00000014966	1600014C10Rik	RIKEN cDNA 1600014C10 gene [Source:MGI Symbol;Acc:MGI:1919494]	0.57505	0.00438753	0.0443292	1.49132	0.037639	0.163735	1.24304	0.233923	0.447741
ENSRNOG00000010800	Hadhb	Trifunctional enzyme subunit beta, mitochondrial 3-ketoacyl-CoA thiolase [Source:UniProtKB/Swiss-Prot;Acc:Q60587]	0.573945	0.000271421	0.00911042	1.73727	0.000209186	0.0386973	1.74339	0.000268024	0.141349
ENSRNOG00000012665	Nmrk1	Nicotinamide riboside kinase 1 [Source:UniProtKB/Swiss-Prot;Acc:Q6AY91]	0.573896	0.00522763	0.0491611	1.79708	0.00436512	0.0664036	1.70402	0.00713183	0.144736
ENSRNOG00000012495	Podxl	Podocalyxin [Source:UniProtKB/Swiss-Prot;Acc:Q9WTQ2]	0.570488	3.63888e-05	0.00313971	1.34193	0.0101614	0.0923517	1.24293	0.0468414	0.209663
ENSRNOG00000001288	Gpr146	probable G-protein coupled receptor 146 [Source:RefSeq peptide;Acc:NP_001102532]	0.568071	0.00488862	0.0473724	1.42728	0.0705652	0.227048	0.986877	0.94467	0.971797
ENSRNOG00000032659	Plcl1	inactive phospholipase C-like protein 1 [Source:RefSeq peptide;Acc:NP_445908]	0.566708	0.000307074	0.00968069	1.28959	0.0781339	0.240811	1.17994	0.232472	0.446296
ENSRNOG00000006400	Tbc1d14	TBC1 domain family member 14 isoform 3 [Source:RefSeq peptide;Acc:NP_001106836]	0.566558	4.14461e-05	0.00338894	1.27136	0.0322659	0.153184	1.25941	0.0394339	0.196666
ENSRNOG00000021475	RGD1311648	UPF0554 protein C2orf43 homolog [Source:UniProtKB/Swiss-Prot;Acc:Q5HZX7]	0.566148	0.00355877	0.039102	1.5878	0.0167809	0.114204	1.73588	0.00453555	0.141349
ENSRNOG00000002091	Gtf3c3	general transcription factor 3C polypeptide 3 [Source:RefSeq peptide;Acc:NP_001101709]	0.566036	0.00309257	0.0362335	1.105	0.587237	0.76471	1.21894	0.269904	0.483681
ENSRNOG00000015670	Stx7	Syntaxin-7 [Source:UniProtKB/Swiss-Prot;Acc:O70257]	0.566029	0.00156033	0.0241946	1.10788	0.543749	0.733213	1.03621	0.828795	0.906887
ENSRNOG00000009694	Bmp4	bone morphogenetic protein 4 precursor [Source:RefSeq peptide;Acc:NP_036959]	0.56529	0.00452809	0.0451974	1.57497	0.0219428	0.127417	1.40552	0.0715596	0.248467
ENSRNOG00000007023	Galm	Aldose 1-epimerase [Source:UniProtKB/Swiss-Prot;Acc:Q66HG4]	0.564871	0.00175258	0.0258293	1.88293	0.000577551	0.0432756	1.60616	0.00668395	0.142298
ENSRNOG00000045943	Rnf170		0.562349	0.00354773	0.0390616	1.19494	0.345233	0.561184	1.13864	0.480398	0.66934
ENSRNOG00000009951	Aif1l	allograft inflammatory factor 1-like [Source:RefSeq peptide;Acc:NP_001102048]	0.561809	0.000536414	0.013764	1.4671	0.00945226	0.0898828	1.51055	0.00705996	0.144736
ENSRNOG00000001640	Tomm70a	Mitochondrial import receptor subunit TOM70 [Source:UniProtKB/Swiss-Prot;Acc:Q75Q39]	0.561116	0.00188531	0.0270994	1.28815	0.151748	0.351077	1.48628	0.0249475	0.172383
ENSRNOG00000021231	Prosapip1	proSAP-interacting protein 1 [Source:RefSeq peptide;Acc:NP_742019]	0.560992	0.00256414	0.0327692	1.41711	0.0473832	0.183876	1.24925	0.187771	0.397532
ENSRNOG00000002101	Paics	Multifunctional protein ADE2 Phosphoribosylaminoimidazole-succinocarboxamide synthase Phosphoribosylaminoimidazole carboxylase [Source:UniProtKB/Swiss-Prot;Acc:P51583]	0.560301	0.000593851	0.0145504	1.29209	0.10147	0.279441	1.36591	0.0427575	0.20295
ENSRNOG00000014934	Fam63b		0.559987	0.0012056	0.0211849	1.17523	0.333211	0.549641	1.04013	0.808661	0.895442
ENSRNOG00000018220	Pde4dip	myomegalin [Source:RefSeq peptide;Acc:NP_071777]	0.558376	0.000388278	0.0113294	1.44318	0.0167949	0.114204	1.15879	0.299046	0.511403
ENSRNOG00000034078	Mxi1	max-interacting protein 1 [Source:RefSeq peptide;Acc:NP_037292]	0.558302	0.00123845	0.021375	1.34468	0.0613041	0.209827	1.32603	0.0751854	0.253575
ENSRNOG00000016833	Ide	Insulin-degrading enzyme [Source:UniProtKB/Swiss-Prot;Acc:P35559]	0.55798	0.000651125	0.0153648	1.31032	0.0766265	0.23795	1.27356	0.104835	0.292772
ENSRNOG00000013288	Xpo7	exportin-7 [Source:RefSeq peptide;Acc:NP_001101856]	0.557494	0.00120057	0.0211589	1.10678	0.535567	0.727399	1.02126	0.895238	0.944675
ENSRNOG00000031700	Map3k5	mitogen-activated protein kinase kinase kinase 5 [Source:MGI Symbol;Acc:MGI:1346876]	0.556393	0.000132808	0.00620533	1.37958	0.0206047	0.123576	1.32605	0.0352977	0.188704
ENSRNOG00000018099	Itch	itchy E3 ubiquitin protein ligase [Source:RefSeq peptide;Acc:NP_001005887]	0.556096	0.00475346	0.0465548	0.8988	0.601411	0.774827	0.828103	0.353807	0.562096
ENSRNOG00000026842	Nnt	NAD(P) transhydrogenase, mitochondrial [Source:RefSeq peptide;Acc:NP_001013175]	0.555934	0.000859399	0.0178818	1.45149	0.0170957	0.115206	1.36306	0.0459364	0.208445
ENSRNOG00000007895	Pdhb	Pyruvate dehydrogenase E1 component subunit beta, mitochondrial [Source:UniProtKB/Swiss-Prot;Acc:P49432]	0.555924	0.000618276	0.0148894	1.60585	0.00290254	0.057974	1.74663	0.000965484	0.141349
ENSRNOG00000017842	Scnn1g	amiloride-sensitive sodium channel subunit gamma [Source:RefSeq peptide;Acc:NP_058742]	0.555347	0.000664455	0.0155231	1.46599	0.0188917	0.119574	1.38375	0.0382051	0.194376
ENSRNOG00000003174	Tapt1	Protein Tapt1 [Source:UniProtKB/TrEMBL;Acc:D4A533]	0.555283	0.000906143	0.0182057	1.0479	0.776245	0.884692	1.11301	0.503825	0.688275
ENSRNOG00000002069	Slc35a5	probable UDP-sugar transporter protein SLC35A5 [Source:RefSeq peptide;Acc:NP_001178856]	0.555266	0.00463617	0.04595	0.994482	0.978233	0.991082	0.886305	0.546067	0.721048
ENSRNOG00000023351	Daam2	dishevelled associated activator of morphogenesis 2 [Source:MGI Symbol;Acc:MGI:1923691]	0.554829	0.00326809	0.0373503	1.38137	0.0944733	0.268334	1.12292	0.535166	0.713105
ENSRNOG00000005308	Tmx2	Thioredoxin-related transmembrane protein 2 [Source:UniProtKB/Swiss-Prot;Acc:Q5XIK2]	0.553513	0.00138471	0.0227271	1.61709	0.00641793	0.0757858	1.69696	0.00328992	0.141349
ENSRNOG00000009152	Caprin1	Caprin-1 [Source:UniProtKB/Swiss-Prot;Acc:Q5M9G3]	0.552803	0.000514403	0.0134222	1.28693	0.0779317	0.240429	1.38306	0.0304757	0.181571
ENSRNOG00000007471	Pigb	phosphatidylinositol glycan anchor biosynthesis, class B [Source:RefSeq peptide;Acc:NP_001101636]	0.552787	0.0025263	0.0324474	1.1651	0.420414	0.63089	1.2498	0.222472	0.436015
ENSRNOG00000001992	Atp6v1a	V-type proton ATPase catalytic subunit A [Source:RefSeq peptide;Acc:NP_001101788]	0.552388	0.000217488	0.00794482	1.34493	0.0292818	0.146956	1.41996	0.01282	0.152378
ENSRNOG00000004085	Tcaim	T cell activation inhibitor, mitochondrial [Source:RefSeq peptide;Acc:NP_001104308]	0.552122	0.000682598	0.0157696	1.61561	0.00357413	0.0617526	1.55097	0.00689545	0.144082
ENSRNOG00000016036	Rprd1a	Protein Rprd1a [Source:UniProtKB/TrEMBL;Acc:D4AAU4]	0.551315	0.0039162	0.0413805	0.928452	0.713653	0.847169	0.955226	0.814898	0.898436
ENSRNOG00000002423	Fam114a2	family with sequence similarity 114, member A2 [Source:MGI Symbol;Acc:MGI:1917629]	0.55121	0.00138787	0.0227271	1.17354	0.359813	0.576028	1.25688	0.180882	0.391449
ENSRNOG00000004749	Slc30a1	Zinc transporter 1 [Source:UniProtKB/Swiss-Prot;Acc:Q62720]	0.549121	0.00333903	0.037829	1.3758	0.101753	0.279966	1.1966	0.338063	0.548952
ENSRNOG00000007069	Adhfe1	Hydroxyacid-oxoacid transhydrogenase, mitochondrial [Source:UniProtKB/Swiss-Prot;Acc:Q4QQW3]	0.547898	0.00511631	0.0486188	2.08303	0.00104843	0.0449758	2.20039	0.000636779	0.141349
ENSRNOG00000006570	Plekhg3		0.546789	0.00139069	0.0227271	1.31127	0.10691	0.28854	1.15958	0.360205	0.567546
ENSRNOG00000008565	NKIRAS1	NF-kappa-B inhibitor-interacting Ras-like protein 1 [Source:RefSeq peptide;Acc:NP_001100722]	0.545984	0.000898101	0.0181478	1.6672	0.00458975	0.0678452	1.64812	0.00462347	0.141349
ENSRNOG00000013565	Zfp507	zinc finger protein 507 [Source:RefSeq peptide;Acc:NP_001099718]	0.545648	0.00152491	0.023909	1.16693	0.388782	0.602828	0.907029	0.583553	0.747321
ENSRNOG00000002538	Epb4.1l5	Band 4.1-like protein 5 [Source:UniProtKB/Swiss-Prot;Acc:Q5FVG2]	0.545637	0.000786038	0.0171659	1.18478	0.309604	0.526133	1.13223	0.443292	0.639029
ENSRNOG00000016090	Mtmr10	myotubularin related protein 10 [Source:RefSeq peptide;Acc:NP_001094316]	0.544968	0.00097195	0.0189854	1.24224	0.181008	0.386414	1.34292	0.0706378	0.247373
ENSRNOG00000006331	Elovl5	Elongation of very long chain fatty acids protein 5 [Source:UniProtKB/Swiss-Prot;Acc:Q920L7]	0.543996	0.00146652	0.0234643	1.18653	0.335048	0.551428	1.01559	0.928712	0.964731
ENSRNOG00000002839	Slc19a2	thiamine transporter 1 [Source:RefSeq peptide;Acc:NP_001025195]	0.54258	0.00165205	0.0249833	1.35111	0.0998248	0.276716	1.13059	0.481433	0.670119
ENSRNOG00000005165	Smcr8	Smith-Magenis syndrome chromosome region, candidate 8 homolog [Source:RefSeq peptide;Acc:NP_001178848]	0.54231	0.00373371	0.0403382	1.34953	0.142475	0.339446	1.18781	0.384386	0.589596
ENSRNOG00000009322	Ccdc126	coiled-coil domain-containing protein 126 [Source:RefSeq peptide;Acc:NP_001102702]	0.542242	0.000334619	0.0101424	1.3436	0.0621041	0.211037	1.46697	0.0150698	0.153321
ENSRNOG00000005602	Mthfd1	C-1-tetrahydrofolate synthase, cytoplasmic [Source:RefSeq peptide;Acc:NP_071953]	0.541938	0.00242635	0.0317983	1.92332	0.00133988	0.0468342	1.89799	0.0017265	0.141349
ENSRNOG00000005715	Lgr4	leucine-rich repeat-containing G-protein coupled receptor 4 precursor [Source:RefSeq peptide;Acc:NP_775450]	0.5413	0.00169058	0.0253837	1.00238	0.989007	0.995591	0.94947	0.759515	0.862299
ENSRNOG00000010633	Acsl1	Long-chain-fatty-acid--CoA ligase 1 [Source:UniProtKB/Swiss-Prot;Acc:P18163]	0.540463	8.3363e-05	0.00477765	1.63379	0.000631974	0.0441181	1.47235	0.00475508	0.141349
ENSRNOG00000002433	G3bp2	ras GTPase-activating protein-binding protein 2 [Source:RefSeq peptide;Acc:NP_001014011]	0.53945	0.000597814	0.0145966	1.22842	0.198863	0.408711	1.24855	0.157599	0.36211
ENSRNOG00000012892	Abca4	retinal-specific ATP-binding cassette transporter [Source:RefSeq peptide;Acc:NP_001101191]	0.538497	0.000383048	0.0112487	1.88867	0.000366034	0.0416471	1.56425	0.00606281	0.141349
ENSRNOG00000017471	Rspry1	RING finger and SPRY domain-containing protein 1 precursor [Source:RefSeq peptide;Acc:NP_001094415]	0.538149	0.00171966	0.0256471	1.42067	0.0629723	0.212755	1.57464	0.0163146	0.156237
ENSRNOG00000011123	Fam81a	uncharacterized protein LOC315789 [Source:RefSeq peptide;Acc:NP_001101633]	0.537565	6.28142e-05	0.00414048	1.62827	0.000894105	0.0445108	1.60353	0.00100437	0.141349
ENSRNOG00000012918	Mtmr6	myotubularin-related protein 6 [Source:RefSeq peptide;Acc:NP_001100738]	0.536287	0.00206716	0.0288419	1.31083	0.137272	0.332747	1.4062	0.0628286	0.237236
ENSRNOG00000012911	Erlin1	erlin-1 [Source:RefSeq peptide;Acc:NP_001099823]	0.536069	0.00176435	0.0258999	1.60548	0.0124959	0.100382	1.65885	0.00789933	0.147743
ENSRNOG00000001343	Bcl7a	B cell CLL/lymphoma 7A [Source:MGI Symbol;Acc:MGI:1924295]	0.533884	0.00478327	0.0466817	1.34732	0.166047	0.368222	1.08168	0.706959	0.830287
ENSRNOG00000024563	Ganc	neutral alpha-glucosidase C [Source:RefSeq peptide;Acc:NP_001139312]	0.533833	0.00100326	0.0192299	1.3621	0.0866607	0.255781	1.14445	0.43516	0.632633
ENSRNOG00000019711	Isoc1	isochorismatase domain-containing protein 1 [Source:RefSeq peptide;Acc:NP_001014264]	0.533687	8.9432e-05	0.00496678	1.30847	0.0423312	0.173469	1.39433	0.0147862	0.153321
ENSRNOG00000017077	Snx7	sorting nexin-7 [Source:RefSeq peptide;Acc:NP_001012083]	0.533059	0.00522448	0.0491611	1.55405	0.0449175	0.179466	1.76312	0.0105237	0.150074
ENSRNOG00000005504	Pkp4		0.532894	0.000952329	0.0187061	1.20189	0.251667	0.465358	1.03306	0.835289	0.91006
ENSRNOG00000003533	Clcn4	H(+)/Cl(-) exchange transporter 4 [Source:RefSeq peptide;Acc:NP_071534]	0.532646	0.000393307	0.0113771	1.62261	0.00448297	0.0673595	1.54148	0.00851218	0.148277
ENSRNOG00000005669	Car8	Carbonic anhydrase-related protein [Source:UniProtKB/Swiss-Prot;Acc:Q5PPN4]	0.532495	0.00389646	0.0412434	1.09381	0.6718	0.820868	1.27978	0.229758	0.443498
ENSRNOG00000010161	Myo10	Unconventional myosin-X [Source:UniProtKB/Swiss-Prot;Acc:D3ZJP6]	0.532469	0.0035125	0.0388468	1.32037	0.160113	0.360997	1.13699	0.500654	0.685541
ENSRNOG00000042960	Rgcc	Regulator of cell cycle RGCC [Source:UniProtKB/Swiss-Prot;Acc:Q9Z2P4]	0.53193	0.00355801	0.039102	1.73989	0.0109455	0.0949643	1.70037	0.012118	0.152114
ENSRNOG00000007115	Crebl2	cAMP-responsive element-binding protein-like 2 [Source:UniProtKB/Swiss-Prot;Acc:Q5BJU6]	0.531098	0.00378866	0.0407995	0.957899	0.841705	0.923381	0.953225	0.81749	0.899829
ENSRNOG00000010682	Clcn3	H(+)/Cl(-) exchange transporter 3 [Source:UniProtKB/Swiss-Prot;Acc:P51792]	0.529524	0.000871155	0.0180175	1.03722	0.832473	0.918195	0.979038	0.900385	0.947818
ENSRNOG00000003291	Creg1	protein CREG1 precursor [Source:RefSeq peptide;Acc:NP_001099436]	0.528058	0.000877553	0.0180175	1.62314	0.00857935	0.0868366	1.23187	0.215543	0.428824
ENSRNOG00000001347			0.527923	0.00175361	0.0258293	1.17146	0.415602	0.626544	1.13648	0.494557	0.680372
ENSRNOG00000018796	Herpud1	homocysteine-responsive endoplasmic reticulum-resident ubiquitin-like domain member 1 protein [Source:RefSeq peptide;Acc:NP_445975]	0.525987	0.0032864	0.0374571	1.7324	0.0079222	0.0832719	1.47131	0.0528907	0.220075
ENSRNOG00000016776	Extl1	exostosin-like 1 [Source:RefSeq peptide;Acc:NP_001101455]	0.52533	0.00351345	0.0388468	1.12382	0.590679	0.767348	1.10834	0.61875	0.773108
ENSRNOG00000019383	Tef	Thyrotroph embryonic factor [Source:UniProtKB/Swiss-Prot;Acc:P41224]	0.522122	0.000393159	0.0113771	2.13947	7.67947e-05	0.0386973	1.65341	0.00331884	0.141349
ENSRNOG00000009613	Sh3bgrl2	SH3 domain-binding glutamic acid-rich-like protein 2 [Source:RefSeq peptide;Acc:NP_001131119]	0.522059	0.0024352	0.0318592	1.04665	0.823955	0.913744	0.978346	0.913095	0.955196
ENSRNOG00000042879	Seh1l	SEH1-like (S. cerevisiae [Source:MGI Symbol;Acc:MGI:1919374]	0.517661	0.00251616	0.0323879	1.1326	0.545716	0.733879	0.975078	0.90158	0.948379
ENSRNOG00000002473	RGD1307830	Protein RGD1307830 [Source:UniProtKB/TrEMBL;Acc:D3ZN01]	0.517577	0.00418529	0.0430908	1.26621	0.289068	0.506978	1.17518	0.455713	0.648467
ENSRNOG00000003428	Rufy3	Protein RUFY3 [Source:UniProtKB/Swiss-Prot;Acc:Q5FVJ0]	0.5167	0.000701391	0.0160396	1.55785	0.0178788	0.117161	1.43812	0.0431509	0.203583
ENSRNOG00000008767	Atg4c	cysteine protease ATG4C [Source:RefSeq peptide;Acc:NP_001101418]	0.511187	0.00444646	0.0446998	1.23824	0.354928	0.571264	1.5388	0.057026	0.227264
ENSRNOG00000012166		uncharacterized protein LOC311352 [Source:RefSeq peptide;Acc:NP_001014069]	0.510864	0.00154656	0.024114	1.42895	0.0812602	0.246462	1.3853	0.0993707	0.286207
ENSRNOG00000002643	Ugdh	UDP-glucose 6-dehydrogenase [Source:RefSeq peptide;Acc:NP_112615]	0.509532	0.00112517	0.0204804	1.7769	0.00341766	0.061054	1.74918	0.00465231	0.141349
ENSRNOG00000002196	Ociad2	OCIA domain-containing protein 2 [Source:RefSeq peptide;Acc:NP_001258110]	0.507111	5.49908e-06	0.00161123	1.34857	0.0180162	0.117374	1.24673	0.0663132	0.241597
ENSRNOG00000050090	Slc6a17	Sodium-dependent neutral amino acid transporter SLC6A17 [Source:UniProtKB/Swiss-Prot;Acc:P31662]	0.505701	0.000130676	0.00612609	1.42126	0.0296414	0.147697	1.26578	0.123655	0.318221
ENSRNOG00000000940	Flt1	vascular endothelial growth factor receptor 1 precursor [Source:RefSeq peptide;Acc:NP_062179]	0.504783	0.00140351	0.0227842	1.44123	0.0735734	0.232001	1.06919	0.734037	0.846045
ENSRNOG00000008405	Taco1	translational activator of mitochondrially encoded cytochrome c oxidase I [Source:MGI Symbol;Acc:MGI:1917457]	0.501907	0.00283232	0.0346562	2.21142	0.00104865	0.0449758	2.19149	0.000918269	0.141349
ENSRNOG00000015029	Dbt	lipoamide acyltransferase component of branched-chain alpha-keto acid dehydrogenase complex, mitochondrial [Source:RefSeq peptide;Acc:NP_445764]	0.501294	0.000243879	0.00850631	1.47447	0.0212964	0.125693	1.49751	0.0156768	0.155638
ENSRNOG00000036742	Uqcrc2	Cytochrome b-c1 complex subunit 2, mitochondrial [Source:UniProtKB/Swiss-Prot;Acc:P32551]	0.500564	0.00114729	0.0206865	1.63213	0.0108713	0.0947587	1.8777	0.00239819	0.141349
ENSRNOG00000009515	Pgm3	phosphoacetylglucosamine mutase [Source:RefSeq peptide;Acc:NP_001102242]	0.499247	0.0052797	0.0493732	1.94969	0.00820641	0.0844954	2.11727	0.00298934	0.141349
ENSRNOG00000002991	Srr	Serine racemase [Source:UniProtKB/Swiss-Prot;Acc:Q76EQ0]	0.496169	0.00074696	0.0166494	1.40398	0.082655	0.249081	1.2868	0.181973	0.392405
ENSRNOG00000003554	Piga	N-acetylglucosaminyl-phosphatidylinositol biosynthetic protein [Source:RefSeq peptide;Acc:NP_001102286]	0.495263	0.0019842	0.028046	1.19047	0.424803	0.634296	1.10348	0.641338	0.787772
ENSRNOG00000000879	Slc9a6	Sodium/hydrogen exchanger [Source:UniProtKB/TrEMBL;Acc:D3ZJ86]	0.494378	0.000324227	0.0100218	1.34016	0.103888	0.283294	1.06333	0.723506	0.839277
ENSRNOG00000027016	Cobll1	Uncharacterized protein [Source:UniProtKB/TrEMBL;Acc:F1M124]	0.4937	5.63124e-05	0.003871	1.54289	0.0052512	0.0703948	1.21797	0.161539	0.367024
ENSRNOG00000042950	Slc5a9	sodium/glucose cotransporter 4 [Source:RefSeq peptide;Acc:NP_001102444]	0.493008	0.004087	0.0425379	2.15351	0.00245372	0.0553031	2.09356	0.00296525	0.141349
ENSRNOG00000014816	Slc1a1	Excitatory amino acid transporter 3 [Source:UniProtKB/Swiss-Prot;Acc:P51907]	0.491189	0.00379415	0.0408266	1.77854	0.0144385	0.106539	1.5094	0.0668318	0.242123
ENSRNOG00000016692	Hsdl2	Hydroxysteroid dehydrogenase-like protein 2 [Source:UniProtKB/Swiss-Prot;Acc:Q4V8F9]	0.491057	0.00150801	0.0237955	1.59577	0.022675	0.129424	1.7619	0.00766099	0.146591
ENSRNOG00000026458	Tbccd1	TBCC domain-containing protein 1 [Source:UniProtKB/Swiss-Prot;Acc:Q5FVR8]	0.490942	0.00212634	0.0291945	1.75691	0.0139489	0.104807	1.81402	0.00843032	0.148277
ENSRNOG00000014886	Fam107b	Protein FAM107B [Source:UniProtKB/Swiss-Prot;Acc:Q5U4F3]	0.487198	0.0019222	0.0274176	1.57057	0.0292384	0.146857	1.87797	0.00502074	0.141349
ENSRNOG00000015768	Cml5	probable N-acetyltransferase CML5 [Source:RefSeq peptide;Acc:NP_543160]	0.48693	0.00435847	0.0441556	2.61358	0.000418269	0.042499	2.24386	0.00173722	0.141349
ENSRNOG00000029330	Car5b	Carbonic anhydrase 5B, mitochondrial [Source:UniProtKB/Swiss-Prot;Acc:Q66HG6]	0.486619	0.000919145	0.018374	1.6321	0.0131047	0.101885	1.7502	0.00609373	0.141349
ENSRNOG00000008552	P2rx3	P2X purinoceptor 3 [Source:UniProtKB/Swiss-Prot;Acc:P49654]	0.485733	0.00165813	0.0250115	1.65333	0.0259967	0.138282	1.15064	0.507542	0.690449
ENSRNOG00000001756			0.48266	0.0018864	0.0270994	0.971572	0.900675	0.953632	0.96892	0.887141	0.939919
ENSRNOG00000002941	Uhmk1	Serine/threonine-protein kinase Kist [Source:UniProtKB/Swiss-Prot;Acc:Q63285]	0.482438	0.0044904	0.0449168	1.05073	0.843257	0.924093	0.915468	0.721301	0.838101
ENSRNOG00000017206	Igfbp5	Insulin-like growth factor-binding protein 5 [Source:UniProtKB/Swiss-Prot;Acc:P24594]	0.481332	0.000269173	0.00905658	1.5831	0.00826951	0.0849054	1.26301	0.155212	0.35903
ENSRNOG00000010997	Ednrb	Endothelin B receptor [Source:UniProtKB/Swiss-Prot;Acc:P21451]	0.479812	0.00247025	0.0321681	0.784056	0.319824	0.536691	0.555571	0.0248236	0.172378
ENSRNOG00000011871	Pcaf	p300/CBP-associated factor [Source:UniProtKB/TrEMBL;Acc:Q568Z2]	0.479792	0.00191843	0.0274176	1.0297	0.897061	0.951955	1.0691	0.761577	0.863646
ENSRNOG00000034269	Ago3	argonaute RISC catalytic subunit 3 [Source:MGI Symbol;Acc:MGI:2446634]	0.479498	0.00345036	0.0383604	1.41097	0.160229	0.360997	1.27093	0.312499	0.524273
ENSRNOG00000033520			0.478796	0.000605304	0.0146776	2.05581	0.00092846	0.0445108	1.24298	0.262276	0.476939
ENSRNOG00000019938	Slc23a1	Solute carrier family 23 member 1 [Source:UniProtKB/Swiss-Prot;Acc:Q9WTW7]	0.478412	0.00185186	0.0268223	2.12355	0.00163705	0.0493007	1.77445	0.010678	0.150074
ENSRNOG00000013737	Bcar3	breast cancer anti-estrogen resistance protein 3 [Source:RefSeq peptide;Acc:NP_001101192]	0.476922	0.00115607	0.0207114	1.31367	0.204259	0.414469	1.22909	0.318762	0.530649
ENSRNOG00000016302	Cnnm1	metal transporter CNNM1 [Source:RefSeq peptide;Acc:NP_001101063]	0.476243	0.00152173	0.0238857	1.57178	0.0454703	0.180338	1.20378	0.391146	0.595311
ENSRNOG00000021722			0.476105	0.000583132	0.0144641	1.32682	0.160152	0.360997	1.0162	0.93434	0.966573
ENSRNOG00000022039	Zbtb40	zinc finger and BTB domain-containing protein 40 [Source:RefSeq peptide;Acc:NP_001178800]	0.474998	0.00430549	0.0439422	1.28401	0.323386	0.539835	0.948928	0.8352	0.91006
ENSRNOG00000036813	Ndrg3	protein NDRG3 [Source:RefSeq peptide;Acc:NP_001013945]	0.474777	0.00111189	0.0203086	1.39574	0.127286	0.318872	1.25814	0.273118	0.486429
ENSRNOG00000003326	Rrn3	RNA polymerase I-specific transcription initiation factor RRN3 [Source:RefSeq peptide;Acc:NP_001129318]	0.471429	0.00311791	0.0362999	1.12568	0.63284	0.797086	1.31124	0.258526	0.473482
ENSRNOG00000048902		Influenza virus NS1A binding protein (Predicted), isoform CRA_d; Protein Ivns1abp [Source:UniProtKB/TrEMBL;Acc:D4A0T2]	0.47128	0.00340087	0.0381407	0.999667	0.998847	0.999274	0.965664	0.876947	0.934692
ENSRNOG00000018657	Scrn3	secernin-3 [Source:RefSeq peptide;Acc:NP_001013180]	0.469924	0.00190766	0.027328	1.2956	0.262342	0.476936	1.13793	0.567416	0.736107
ENSRNOG00000007440	RGD1311344	Protein RGD1311344 [Source:UniProtKB/TrEMBL;Acc:D4A039]	0.469564	0.00201816	0.0284403	1.22542	0.387819	0.601964	1.32061	0.22475	0.438039
ENSRNOG00000018755	Acss2	acetyl-coenzyme A synthetase, cytoplasmic [Source:RefSeq peptide;Acc:NP_001101263]	0.468847	0.00464582	0.0460133	1.81332	0.0167899	0.114204	1.96811	0.00946233	0.148757
ENSRNOG00000007839	Slc16a7	monocarboxylate transporter 2 [Source:RefSeq peptide;Acc:NP_058998]	0.467763	0.00315034	0.0365121	1.42496	0.146626	0.344653	1.21455	0.407555	0.609909
ENSRNOG00000016848	Fzd4	Frizzled-4 [Source:UniProtKB/Swiss-Prot;Acc:Q9QZH0]	0.467353	0.00514475	0.0487244	1.27244	0.359303	0.575497	1.0167	0.948804	0.973942
ENSRNOG00000046857	Osbpl1a	oxysterol-binding protein-related protein 1 [Source:RefSeq peptide;Acc:NP_742020]	0.466845	3.96925e-06	0.00150874	1.69446	0.000277316	0.0411001	1.50829	0.00232927	0.141349
ENSRNOG00000025895	Sdpr	Serum deprivation-response protein [Source:UniProtKB/Swiss-Prot;Acc:Q66H98]	0.466052	0.00169271	0.0253837	1.35723	0.188323	0.394963	1.28824	0.260244	0.475025
ENSRNOG00000026186	Syde2-ps1		0.465578	0.000513223	0.0134163	1.22451	0.320536	0.537414	1.03863	0.848936	0.917874
ENSRNOG00000001925	Leprel1	Prolyl 3-hydroxylase 2 [Source:UniProtKB/Swiss-Prot;Acc:Q4KLM6]	0.46538	7.13383e-06	0.00187351	1.57352	0.00156815	0.0488161	1.39406	0.0132614	0.152469
ENSRNOG00000019598	Vegfa	Vascular endothelial growth factor A [Source:UniProtKB/Swiss-Prot;Acc:P16612]	0.465208	1.05067e-05	0.00193697	1.528	0.00270128	0.0567026	1.44271	0.00835879	0.148277
ENSRNOG00000006649	Thrb	thyroid hormone receptor beta isoform 1 [Source:RefSeq peptide;Acc:NP_036804]	0.46504	0.00118172	0.0209763	1.36157	0.159643	0.36052	1.04467	0.837706	0.911528
ENSRNOG00000016099	Id4	DNA-binding protein inhibitor ID-4 [Source:RefSeq peptide;Acc:NP_783172]	0.460601	0.00360114	0.0394442	1.42266	0.151116	0.350453	1.38746	0.172751	0.381988
ENSRNOG00000012729	Mfsd8	major facilitator superfamily domain-containing protein 8 [Source:RefSeq peptide;Acc:NP_001041375]	0.460565	0.0030228	0.035725	0.994008	0.981247	0.992772	1.03453	0.890871	0.942034
ENSRNOG00000014851	Col4a4	collagen, type IV, alpha 4 [Source:RefSeq peptide;Acc:NP_001008333]	0.457788	0.00133707	0.0223107	1.76333	0.0161105	0.111725	1.50386	0.0699501	0.246314
ENSRNOG00000014866	Pign	GPI ethanolamine phosphate transferase 1 [Source:RefSeq peptide;Acc:NP_001094054]	0.457609	0.000579245	0.0144186	1.21083	0.354746	0.571241	1.12208	0.569497	0.737671
ENSRNOG00000022576	Nudt12	peroxisomal NADH pyrophosphatase NUDT12 [Source:RefSeq peptide;Acc:NP_001102480]	0.457144	0.00203023	0.0285532	1.93394	0.00800211	0.0834449	2.04241	0.00412063	0.141349
ENSRNOG00000006631	Sema3e	semaphorin-3E precursor [Source:RefSeq peptide;Acc:NP_001100049]	0.456918	0.000121997	0.00587592	1.28216	0.175547	0.379499	1.30476	0.134604	0.331463
ENSRNOG00000042821	Cd59	CD59 glycoprotein [Source:UniProtKB/Swiss-Prot;Acc:P27274]	0.456583	0.00381182	0.0408266	1.30736	0.252652	0.465944	1.30756	0.254574	0.470254
ENSRNOG00000027278	Pramef8	PRAME family member 8 [Source:RefSeq peptide;Acc:NP_001129254]	0.454885	0.00196498	0.0279049	1.19516	0.4704	0.673766	1.25168	0.344249	0.553465
ENSRNOG00000001620	Prdm15	Uncharacterized protein [Source:UniProtKB/TrEMBL;Acc:F1M540]	0.453111	0.00399586	0.0418176	1.10647	0.707503	0.843219	0.865317	0.591949	0.753428
ENSRNOG00000011775	Mfap3l	Microfibrillar-associated protein 3-like [Source:UniProtKB/Swiss-Prot;Acc:Q6AYP2]	0.450268	0.000245786	0.00850631	1.38781	0.0965628	0.271562	1.13369	0.510657	0.693432
ENSRNOG00000020624	Acadsb	Short/branched chain specific acyl-CoA dehydrogenase, mitochondrial [Source:UniProtKB/Swiss-Prot;Acc:P70584]	0.449603	0.00227936	0.0303569	1.20677	0.454705	0.661115	0.823246	0.445875	0.641181
ENSRNOG00000012427	Veph1	Ventricular zone-expressed PH domain-containing protein homolog 1 [Source:UniProtKB/Swiss-Prot;Acc:Q5PQS3]	0.447815	0.00109782	0.0202475	1.44608	0.115299	0.301518	0.988094	0.958065	0.978805
ENSRNOG00000009538	Etfdh	electron transfer flavoprotein-ubiquinone oxidoreductase, mitochondrial precursor [Source:RefSeq peptide;Acc:NP_942037]	0.446431	0.00100361	0.0192299	1.79519	0.00967062	0.0908093	1.99021	0.00342211	0.141349
ENSRNOG00000007088	Xpot	exportin-T [Source:RefSeq peptide;Acc:NP_001101572]	0.445682	0.000138349	0.00633793	1.63518	0.0092469	0.0892095	1.51288	0.0229495	0.168945
ENSRNOG00000009329	Nr1d1	nuclear receptor subfamily 1 group D member 1 isoform 2 [Source:RefSeq peptide;Acc:NP_665718]	0.444104	0.00382044	0.0408266	2.14731	0.00621366	0.0747479	1.63221	0.0595236	0.231859
ENSRNOG00000046293	Npnt	nephronectin [Source:MGI Symbol;Acc:MGI:2148811]	0.443384	0.000284994	0.00929968	1.66565	0.014054	0.105136	1.48003	0.0477181	0.211369
ENSRNOG00000019518	Pde4c	Phosphodiesterase 4C, cAMP-specific, isoform CRA_b; cAMP-specific 3',5'-cyclic phosphodiesterase 4C [Source:UniProtKB/TrEMBL;Acc:G3V8J8]	0.441669	0.00537252	0.0498747	1.49676	0.162413	0.363375	1.63145	0.0819211	0.262506
ENSRNOG00000007947	Fam13a	family with sequence similarity 13, member A1 [Source:RefSeq peptide;Acc:NP_001094332]	0.441529	6.54539e-06	0.00180499	1.24253	0.148497	0.347325	0.898701	0.470128	0.661122
ENSRNOG00000013520	Mat2a	S-adenosylmethionine synthase isoform type-2 [Source:RefSeq peptide;Acc:NP_599178]	0.441353	0.00204701	0.0286745	1.27543	0.286521	0.504082	1.04117	0.855602	0.921915
ENSRNOG00000022704	Esyt3	Protein Esyt3 [Source:UniProtKB/TrEMBL;Acc:D3ZC04]	0.441206	0.00104832	0.0197927	1.10092	0.688724	0.832077	1.00979	0.966442	0.982368
ENSRNOG00000032231			0.440425	0.00215019	0.0292628	1.96876	0.011099	0.0956469	1.45246	0.137478	0.335501
ENSRNOG00000016057	Kcnj13	Inward rectifier potassium channel 13 [Source:UniProtKB/Swiss-Prot;Acc:O70617]	0.438764	0.000730744	0.0164435	2.29366	0.000921303	0.0445108	1.93964	0.00488202	0.141349
ENSRNOG00000007495	Smpx	Small muscular protein [Source:UniProtKB/Swiss-Prot;Acc:Q925F0]	0.438546	0.00100295	0.0192299	1.77811	0.0184062	0.118667	1.36366	0.178347	0.389241
ENSRNOG00000020132	Ttll10	Protein polyglycylase TTLL10 [Source:UniProtKB/Swiss-Prot;Acc:Q5XI57]	0.436332	0.000274836	0.0091364	1.62955	0.022502	0.128908	1.1459	0.499732	0.684856
ENSRNOG00000013515	Ptpru	receptor-type tyrosine-protein phosphatase U precursor [Source:RefSeq peptide;Acc:NP_001178504]	0.434957	4.98012e-05	0.00362904	1.43629	0.0451748	0.179983	1.58658	0.010622	0.150074
ENSRNOG00000011238	Tiparp	TCDD-inducible poly(ADP-ribose) polymerase (Predicted); Uncharacterized protein [Source:UniProtKB/TrEMBL;Acc:D3ZMH5]	0.434572	0.00190481	0.027328	1.22066	0.440089	0.648038	1.26887	0.342625	0.551896
ENSRNOG00000028582			0.432099	0.00424818	0.0435469	1.76763	0.0319459	0.152456	1.90472	0.0203643	0.165457
ENSRNOG00000038638			0.431979	0.00273952	0.034053	1.76464	0.0404669	0.16999	1.74953	0.0376573	0.193858
ENSRNOG00000028652	RGD1308644	Uncharacterized protein KIAA1383 homolog [Source:UniProtKB/Swiss-Prot;Acc:D3ZAP3]	0.428564	0.00272849	0.0339972	1.91891	0.020522	0.123237	1.68263	0.0544152	0.222516
ENSRNOG00000004160	Prps2	Ribose-phosphate pyrophosphokinase 2 [Source:UniProtKB/Swiss-Prot;Acc:P09330]	0.428089	7.59742e-05	0.00457008	1.05803	0.765283	0.877676	1.09046	0.634986	0.784129
ENSRNOG00000019768	Ncoa4	nuclear receptor coactivator 4 [Source:RefSeq peptide;Acc:NP_001029179]	0.427287	0.00194369	0.0276681	1.48178	0.0977124	0.273125	1.61091	0.051376	0.216769
ENSRNOG00000025383	Pdha1	pyruvate dehydrogenase E1 component subunit alpha, somatic form, mitochondrial precursor [Source:RefSeq peptide;Acc:NP_001004072]	0.42529	0.000495732	0.0131052	1.70379	0.0136346	0.103821	1.62829	0.0233324	0.169774
ENSRNOG00000025704	Yod1	Ubiquitin thioesterase OTU1 [Source:UniProtKB/Swiss-Prot;Acc:Q32Q05]	0.423728	0.000592353	0.0145504	1.36396	0.188221	0.394963	1.06081	0.796457	0.886605
ENSRNOG00000050655	P4ha1	Prolyl 4-hydroxylase subunit alpha-1 [Source:UniProtKB/Swiss-Prot;Acc:P54001]	0.423471	0.00175805	0.0258362	1.13504	0.597193	0.772403	1.1478	0.557563	0.728837
ENSRNOG00000000902	Hsph1	Heat shock protein 105 kDa [Source:UniProtKB/Swiss-Prot;Acc:Q66HA8]	0.423316	0.000851677	0.0178818	1.50224	0.0619386	0.210666	1.1567	0.485982	0.673462
ENSRNOG00000003400	Fmo4	Dimethylaniline monooxygenase [N-oxide-forming] 4 [Source:UniProtKB/Swiss-Prot;Acc:Q8K4B7]	0.422518	0.0040276	0.0421146	2.88949	0.000727691	0.0441181	2.8284	0.000993071	0.141349
ENSRNOG00000018413	Per3	period circadian protein homolog 3 [Source:RefSeq peptide;Acc:NP_076468]	0.422042	0.00130806	0.022026	1.49864	0.115434	0.301703	1.01935	0.939108	0.968798
ENSRNOG00000046523			0.421954	0.00299336	0.0354963	1.54329	0.134153	0.328534	1.52326	0.130784	0.325602
ENSRNOG00000017808	Klf15	Krueppel-like factor 15 [Source:RefSeq peptide;Acc:NP_445988]	0.421798	0.002036	0.0285772	2.43197	0.00169801	0.0495204	1.84239	0.0195068	0.163202
ENSRNOG00000016245	Neto2	neuropilin and tolloid-like protein 2 precursor [Source:RefSeq peptide;Acc:NP_001100887]	0.421111	0.00376983	0.0406586	1.31787	0.343378	0.559332	0.936715	0.820853	0.902104
ENSRNOG00000002026	Dnajc28	dnaJ homolog subfamily C member 28 [Source:RefSeq peptide;Acc:NP_001014146]	0.415128	0.000194712	0.00740118	1.56346	0.0404955	0.170059	1.26593	0.256621	0.471316
ENSRNOG00000050843	Mut	Protein LOC100361295; RCG43751 [Source:UniProtKB/TrEMBL;Acc:D3ZKG1]	0.40856	0.000667591	0.0155447	1.60142	0.0484849	0.185046	1.51167	0.0750067	0.253394
ENSRNOG00000014745			0.407818	0.000123982	0.00589196	1.44596	0.0833709	0.250273	1.34098	0.152711	0.356114
ENSRNOG00000004303	Timp3	metalloproteinase inhibitor 3 precursor [Source:RefSeq peptide;Acc:NP_037018]	0.405573	0.000189206	0.00727046	1.58472	0.0212973	0.125693	1.16992	0.402803	0.605749
ENSRNOG00000001052	Slc25a30	solute carrier family 25, member 30 [Source:MGI Symbol;Acc:MGI:1914804]	0.404865	9.48731e-05	0.00511565	1.70735	0.00651008	0.0758556	1.7408	0.00573695	0.141349
ENSRNOG00000011105	Arl15	Protein Arl15 [Source:UniProtKB/TrEMBL;Acc:F1M6C4]	0.40307	0.000759414	0.0167631	1.34436	0.241619	0.454721	1.43282	0.147325	0.348349
ENSRNOG00000017766	Car12	carbonic anhydrase 12 precursor [Source:RefSeq peptide;Acc:NP_001074225]	0.394635	0.000917503	0.018374	1.8701	0.0124179	0.0999969	1.55006	0.0692082	0.24536
ENSRNOG00000001092	Kl	Klotho Klotho peptide [Source:UniProtKB/Swiss-Prot;Acc:Q9Z2Y9]	0.393505	0.00468982	0.0462101	2.08704	0.0192865	0.120622	1.86705	0.0416384	0.200611
ENSRNOG00000046912	Nr1d2	Nuclear receptor subfamily 1 group D member 2 [Source:UniProtKB/Swiss-Prot;Acc:Q63504]	0.39074	0.00192041	0.0274176	1.22377	0.488951	0.688348	0.828354	0.525882	0.705492
ENSRNOG00000027988	Zhx3	Zinc fingers and homeoboxes protein 3 [Source:UniProtKB/Swiss-Prot;Acc:Q80Z36]	0.39072	0.000669176	0.0155558	1.47204	0.12932	0.322017	1.30788	0.277071	0.490217
ENSRNOG00000043441	Lin52	Protein Lin52; Similar to CG15929-PA (Predicted), isoform CRA_a [Source:UniProtKB/TrEMBL;Acc:D4A6T8]	0.390674	0.000142775	0.00646177	1.49738	0.0756088	0.236145	1.67397	0.021393	0.167803
ENSRNOG00000015159	Slc9a3	sodium/hydrogen exchanger 3 precursor [Source:RefSeq peptide;Acc:NP_036786]	0.386786	7.81239e-05	0.00462814	1.96002	0.00166402	0.0495182	1.42044	0.0676822	0.243862
ENSRNOG00000003620	Fmo3	Dimethylaniline monooxygenase [N-oxide-forming] 3 [Source:UniProtKB/Swiss-Prot;Acc:Q9EQ76]	0.386698	0.00382054	0.0408266	1.73595	0.0567487	0.200616	2.16386	0.0138121	0.153321
ENSRNOG00000007258	Sbspon	Protein Rpesp; Similar to RPE-spondin (Predicted) [Source:UniProtKB/TrEMBL;Acc:D3ZS55]	0.384167	0.000527099	0.0135988	1.65608	0.0534725	0.195141	1.60262	0.0612638	0.234517
ENSRNOG00000022767	Elfn1	extracellular leucine-rich repeat and fibronectin type-III domain-containing protein 1 precursor [Source:RefSeq peptide;Acc:NP_001099383]	0.379809	0.00306135	0.0360896	2.26374	0.0129399	0.101612	1.80555	0.0600314	0.232684
ENSRNOG00000049809			0.377527	0.00165454	0.0249941	1.64649	0.0640127	0.214808	1.66022	0.0622645	0.236091
ENSRNOG00000002053	Fras1	Fraser syndrome 1 homolog (human) [Source:MGI Symbol;Acc:MGI:2385368]	0.375045	0.000859553	0.0178818	1.07141	0.806207	0.903754	0.801195	0.434632	0.632258
ENSRNOG00000014264	Phactr1	phosphatase and actin regulator 1 [Source:RefSeq peptide;Acc:NP_999622]	0.369497	0.00209524	0.0291015	0.992723	0.981679	0.992772	0.745329	0.365872	0.572309
ENSRNOG00000006663	Usp2	Ubiquitin carboxyl-terminal hydrolase 2 [Source:UniProtKB/Swiss-Prot;Acc:Q5U349]	0.369466	0.000497118	0.0131172	2.16846	0.00598641	0.0737451	1.68538	0.0487736	0.213426
ENSRNOG00000021380	Fads6	fatty acid desaturase 6 [Source:RefSeq peptide;Acc:NP_001100534]	0.367172	0.000999548	0.0192299	1.90861	0.0296424	0.147697	1.37031	0.262935	0.477397
ENSRNOG00000002866	Rassf6	Ras association domain-containing protein 6 [Source:UniProtKB/Swiss-Prot;Acc:Q4QR82]	0.366241	0.00425754	0.0436111	1.32826	0.410495	0.622363	1.22234	0.549566	0.723555
ENSRNOG00000017693	Slc2a5	Solute carrier family 2, facilitated glucose transporter member 5 [Source:UniProtKB/Swiss-Prot;Acc:P43427]	0.366063	0.00118275	0.0209763	1.80598	0.0383862	0.164866	2.01474	0.0148061	0.153321
ENSRNOG00000004950	Ubxn2a	UBX domain-containing protein 2A [Source:RefSeq peptide;Acc:NP_001102952]	0.364629	0.00125471	0.0214936	1.54566	0.148377	0.347102	1.07038	0.820397	0.901975
ENSRNOG00000019630	Hacl1	2-hydroxyacyl-CoA lyase 1 [Source:UniProtKB/Swiss-Prot;Acc:Q8CHM7]	0.363984	0.00121907	0.0212956	1.99121	0.0181776	0.117919	2.10212	0.0109361	0.150277
ENSRNOG00000006893	Ppm1k	protein phosphatase 1K, mitochondrial [Source:RefSeq peptide;Acc:NP_001101333]	0.362249	0.00309753	0.0362335	1.46292	0.249542	0.463281	1.33047	0.374299	0.579624
ENSRNOG00000015365	Col4a3	collagen alpha-3(IV) chain precursor [Source:RefSeq peptide;Acc:NP_001129231]	0.360368	0.000234828	0.00833995	1.51495	0.0895455	0.260445	0.988468	0.961101	0.980017
ENSRNOG00000007378	Acox2	peroxisomal acyl-coenzyme A oxidase 2 [Source:RefSeq peptide;Acc:NP_665713]	0.3597	0.00119859	0.0211589	2.35544	0.00661545	0.0762528	2.27835	0.00723123	0.145299
ENSRNOG00000006873	Dnase1	Deoxyribonuclease-1 [Source:UniProtKB/Swiss-Prot;Acc:P21704]	0.356066	0.00106791	0.0199456	2.62607	0.00143922	0.0468342	2.12886	0.00932941	0.148757
ENSRNOG00000020254	Per2	Period circadian protein homolog 2 [Source:UniProtKB/Swiss-Prot;Acc:Q9Z301]	0.354562	0.000100831	0.00523279	2.07441	0.00331724	0.0604414	1.56125	0.0529916	0.220161
ENSRNOG00000015306	Slc9a4	sodium/hydrogen exchanger 4 precursor [Source:RefSeq peptide;Acc:NP_775121]	0.35274	0.00115701	0.0207114	1.03919	0.902013	0.954227	0.950759	0.867854	0.929599
ENSRNOG00000008515	Tmem45b	Transmembrane protein 45B [Source:UniProtKB/Swiss-Prot;Acc:Q497B2]	0.348209	0.0048423	0.0470318	1.33321	0.438477	0.646477	1.18043	0.646022	0.790478
ENSRNOG00000037801	Adam1b	a disintegrin and metallopeptidase domain 1b [Source:MGI Symbol;Acc:MGI:2429506]	0.3478	0.000984921	0.0190536	2.05318	0.0222591	0.128327	1.47258	0.198799	0.410302
ENSRNOG00000012040	Slc25a48		0.342162	8.06273e-05	0.00468571	2.45397	0.000731638	0.0441181	1.78171	0.0181427	0.161118
ENSRNOG00000010205	MGC95152	UPF0452 protein C7orf41 homolog [Source:UniProtKB/Swiss-Prot;Acc:Q5XI20]	0.340008	7.29929e-05	0.00451016	1.74888	0.0222639	0.128327	1.24614	0.340575	0.55024
ENSRNOG00000013962	Magi2	membrane-associated guanylate kinase, WW and PDZ domain-containing protein 2 [Source:RefSeq peptide;Acc:NP_446073]	0.338084	0.00284665	0.0347053	1.3788	0.376839	0.591635	1.45077	0.290182	0.503096
ENSRNOG00000015618	Wnt5a	protein Wnt-5a precursor [Source:RefSeq peptide;Acc:NP_072153]	0.334968	0.00148497	0.0235985	1.24559	0.511975	0.708273	0.947299	0.869939	0.931042
ENSRNOG00000037695	Sgpp2	sphingosine-1-phosphate phosphatase 2 [Source:RefSeq peptide;Acc:NP_001178740]	0.334766	0.00128914	0.0218949	1.4859	0.229029	0.441725	1.07043	0.832272	0.908849
ENSRNOG00000023340	Tmem72	transmembrane protein 72 [Source:RefSeq peptide;Acc:NP_001102113]	0.334418	0.00129672	0.0218988	1.49222	0.19847	0.408328	0.959912	0.893517	0.943579
ENSRNOG00000024717	Espnl	espin-like protein [Source:RefSeq peptide;Acc:NP_001178741]	0.333899	0.00177859	0.0259752	2.88477	0.00283932	0.057974	1.50726	0.220402	0.434015
ENSRNOG00000047138			0.316811	0.0041729	0.0430262	1.73736	0.169939	0.373266	2.09559	0.0582494	0.22937
ENSRNOG00000002728	Btc	probetacellulin precursor [Source:RefSeq peptide;Acc:NP_071592]	0.300251	0.00206491	0.028839	0.888719	0.768127	0.879423	0.666033	0.325375	0.536423
ENSRNOG00000007705	Kcnj10	ATP-sensitive inward rectifier potassium channel 10 [Source:UniProtKB/Swiss-Prot;Acc:P49655]	0.288527	0.00119975	0.0211589	1.75318	0.129573	0.322204	1.15034	0.700051	0.825828
ENSRNOG00000018420	Slc22a7	Solute carrier family 22 member 7 [Source:UniProtKB/Swiss-Prot;Acc:Q5RLM2]	0.286714	0.00367476	0.0399614	3.41421	0.0053655	0.0706027	2.43966	0.0332537	0.185632
ENSRNOG00000002361	Prkg2	cGMP-dependent protein kinase 2 [Source:UniProtKB/Swiss-Prot;Acc:Q64595]	0.285224	0.00045685	0.0124038	1.64511	0.145152	0.342496	1.52132	0.209277	0.421491
ENSRNOG00000032707	Egf	pro-epidermal growth factor precursor [Source:RefSeq peptide;Acc:NP_036974]	0.279108	0.000212785	0.00786699	2.23091	0.0121068	0.0990945	2.35458	0.0066284	0.142298
ENSRNOG00000015075	Stc1	Stanniocalcin-1 [Source:UniProtKB/Swiss-Prot;Acc:P97574]	0.256604	0.00177194	0.0259101	1.10512	0.817183	0.910584	0.94491	0.894901	0.94439
ENSRNOG00000016543	Trim63	E3 ubiquitin-protein ligase TRIM63 [Source:UniProtKB/Swiss-Prot;Acc:Q91Z63]	0.25485	5.31439e-05	0.00373708	1.66059	0.0961974	0.271126	1.79435	0.0493318	0.214317
ENSRNOG00000010259	Esrrb	Steroid hormone receptor ERR2 [Source:UniProtKB/Swiss-Prot;Acc:P11475]	0.237197	0.00196248	0.0279049	1.65578	0.274867	0.491137	0.817666	0.669004	0.805761
ENSRNOG00000022711	Slco4c1	solute carrier organic anion transporter family member 4C1 [Source:RefSeq peptide;Acc:NP_001002024]	0.23109	0.00384399	0.0409559	2.34387	0.090754	0.262518	1.32906	0.569458	0.737671
ENSRNOG00000001130	Nos1	nitric oxide synthase, brain [Source:RefSeq peptide;Acc:NP_434686]	0.224424	0.00260392	0.033016	2.22181	0.10164	0.279794	2.02808	0.144017	0.3443
ENSRNOG00000050330			0.212799	0.000117442	0.00577521	2.34101	0.024467	0.134183	2.47123	0.014445	0.153321
ENSRNOG00000024903	Slc7a13	Solute carrier family 7 member 13 [Source:UniProtKB/Swiss-Prot;Acc:Q5RKI7]	0.192026	0.00468627	0.0462101	2.29375	0.0921539	0.264929	2.68223	0.0569922	0.227245
ENSRNOG00000018121		Uncharacterized protein [Source:UniProtKB/TrEMBL;Acc:E9PTW0]	0.189943	0.00483447	0.0470208	2.19104	0.186481	0.392702	0.933858	0.913155	0.955196
ENSRNOG00000042884	Hsd3b1	3 beta-hydroxysteroid dehydrogenase/Delta 5-->4-isomerase type 4 [Source:RefSeq peptide;Acc:NP_058961]	0.143842	0.0032095	0.0369079	1.53327	0.537441	0.728748	3.71874	0.0414652	0.200195
ENSRNOG00000025612	Sez6l	seizure 6-like protein precursor [Source:RefSeq peptide;Acc:NP_001128010]	0.129392	0.00334339	0.037829	2.00509	0.335647	0.551746	0.62407	0.547054	0.721943
ENSRNOG00000010932	Matn1	cartilage matrix protein precursor [Source:RefSeq peptide;Acc:NP_001006980]	0.10342	0.000264122	0.00893498	2.44658	0.129156	0.321836	1.91068	0.252974	0.468505
