# Supplementary material for: Linagliptin and telmisartan induced effects on renal and urinary exosomal miRNA expression in rats with 5/6 nephrectomy
Source: Sci Rep. 2020 Feb 25;10:3373. doi: 10.1038/s41598-020-60336-4 (PMC7042229; doi:10.1038/s41598-020-60336-4)
Supplement: Supplementary file 6 — Supplementary Information7. [file 41598_2020_60336_MOESM6_ESM.xlsx]

## Sheet: Sheet1
Table S1. UACR, interstitial fibrosis plasma DPP-4 level, plasma DPP-4 activity, and urinary DPP-4 activity/creatinine ratio of the experimental groups. (values are given in mean ± SEM)
Parameter	Sham + placebo	5/6 Nx + placebo	5/6 Nx + telmisartan	5/6 Nx + linagliptin
UACR [g albumin/g creatinine]	6.81 ± 1.24	14.45 ± 3.98	9.33 ± 3.07	6.73 ± 1.61
Intestitial Fibrosis [%]	0.41 ± 0.32	4.46 ± 1.28	2.08 ± 0.29	0.75 ± 0.19
Plasma DPP-4 activity [arbitrary unit]	174,962 ± 87,481	144,884 ± 72,442	159,069 ± 79,534	39,839 ± 19,919
Urinary DPP-4 activity/creatinine [arbitrary unit/mmol]	1,698 ± 374.51	1,980 ± 382.51	1,357.26 ± 150.94	747.65 ± 47.43
